# Supplementary material for: Correction: Distinct SUMO Ligases Cooperate with Esc2 and Slx5 to Suppress Duplication-Mediated Genome Rearrangements
Source: PLoS Genet. 2016 Aug 31;12(8):e1006302. doi: 10.1371/journal.pgen.1006302 (PMC5006978; doi:10.1371/journal.pgen.1006302)
Supplement: S4 Table — (XLSX) [file pgen.1006302.s001.xlsx]

## Sheet: S4_siz2funallist
Peptide identified	systematic name	protein	ppm	# of peptides found in WT	# of peptides in found in siz2∆	Intensity of WT	Intensity of siz2∆	Intensity ratio (siz2∆/WT)
GQVLPDQPEIK	YLR314C	CDC3	1.7	1	2	3230000	4450000	1.38
SETELFAR	YLR314C	CDC3	1.56	0	2	1350000	2360000	1.75
SDILTDEEILSFKK	YLR314C	CDC3	3.05	1	2	1150000	1690000	1.47
LFSSLPYAVIGSNDIVENYSGNQVR	YLR314C	CDC3	5.1	1	1	569000	722000	1.27
IKSYESVIEENGVK	YLR314C	CDC3	4.13	1	0	108000	161000	1.49
EEQVSIKQDPEQEER	YLR314C	CDC3	4.77	1	0	59500	80800	1.36
QHDQFNDVQIK	YLR314C	CDC3	2.54	1	2	640000	894000	1.4
SYESVIEENGVK	YLR314C	CDC3	3.38	1	1	420000	539000	1.28
FDQYLDAENKINR	YLR314C	CDC3	3.16	0	1	261000	363000	1.39
QDNSVFKEFDPISK	YLR314C	CDC3	3.59	0	1	70500	110000	1.56
QLELSINSASPNVNHSPVPTK	YLR314C	CDC3	5.64	2	0	47700	59500	1.25
LNLNVIDTEGFGDFLNNDQK	YLR314C	CDC3	6.31	2	3	981000	1360000	1.39
QINGYVGFANLPK	YLR314C	CDC3	693.33	0	1	474000	682000	1.44
RQINGYVGFANLPK	YLR314C	CDC3	3.42	1	1	159000	216000	1.36
ILYENYR	YLR314C	CDC3	1.03	2	0	998000	1330000	1.33
NGFSFNLLC+57VGPDGIGK	YLR314C	CDC3	549.12	1	1	25900	25700	0.99
C+57NLIPVIAK	YLR314C	CDC3	5.35	1	0	163000	201000	1.23
SIKNGFSFNLLC+57VGPDGIGK	YLR314C	CDC3	-1.4	0	1	15400	34900	2.27
VQQELLLKR	YJR076C	CDC11	1.92	0	1	1000	314000	314
VQQELLLK	YJR076C	CDC11	2.88	1	0	1410000	2470000	1.75
TEALSGESVAAESIRPNLTK	YJR076C	CDC11	5.35	1	0	52800	92100	1.74
EIDVEFIR	YJR076C	CDC11	4.46	0	1	181000	297000	1.64
HQYDEILLEESR	YJR076C	CDC11	2.07	0	1	111000	165000	1.49
RQELLQR	YJR076C	CDC11	2.59	0	1	785000	1330000	1.69
YRTEALSGESVAAESIRPNLTK	YJR076C	CDC11	5.14	1	0	70100	82800	1.18
QLGSLVNIIPVISK	YJR076C	CDC11	3.36	0	1	40900	90400	2.21
LSSVANAEEIGPNSTK	YDL225W	SHS1	4.31	0	1	205000	270000	1.32
LSSVANAEEIGPNSTKR	YDL225W	SHS1	3.91	1	2	402000	657000	1.63
FLNSPDLPER	YDL225W	SHS1	4.63	2	2	3220000	4500000	1.4
YTNVLPIITR	YDL225W	SHS1	1.51	1	1	262000	407000	1.55
NISETVPYVLR	YDL225W	SHS1	3.79	3	3	1590000	2210000	1.39
TAFANNLLETK	YDL225W	SHS1	5.2	1	1	545000	810000	1.49
YNVPIYK	YDL225W	SHS1	4.23	1	1	511000	703000	1.38
NVLFGSHLQEFKDTTQNLLYENYR	YDL225W	SHS1	7.43	0	1	60600	90100	1.49
NVLFGSHLQEFK	YDL225W	SHS1	2.61	1	0	198000	255000	1.29
SNASISSNPEVK	YDL225W	SHS1	3.4	1	0	320000	492000	1.54
NQVSGNFK	YDL225W	SHS1	2.99	1	1	253000	377000	1.49
ISSDLSSNK	YCL014W	BUD3	4.52	1	1	551000	401000	0.73
VNTEEDAAIINK	YCL014W	BUD3	3.64	1	0	429000	1730000	4.03
NKQENINSSSNLFPEGK	YCL014W	BUD3	5.87	1	1	59200	116000	1.96
YVSYNPSQPVTENTSNEK	YCL014W	BUD3	5.59	1	1	110000	189000	1.72
TGNEDVGNNNPSNSIPK	YCL014W	BUD3	0.68	1	1	104000	231000	2.22
VFNDDLFGDFIPK	YCL014W	BUD3	5.47	1	1	243000	415000	1.71
IDTQSEFLR	YCL014W	BUD3	1.43	0	1	214000	262000	1.22
ETDANISTSTK	YJR092W	BUD4	4.93	0	1	26700	50600	1.9
VNSELEESPAAVHQER	YJR092W	BUD4	2.66	0	1	42800	54100	1.26
GTNANVQEFSQEDSLAHSEPK	YJR092W	BUD4	4.54	1	1	48500	64300	1.33
STLFEVNIYPR	YDR507C	GIN4	3.33	0	1	99400	166000	1.67
TLYALLYR	YDR507C	GIN4	1.27	1	1	29700	57900	1.95
LSSDNIFSLR	YDR507C	GIN4	3.64	1	1	166000	223000	1.34
LGETLGLGSTGK	YDR507C	GIN4	0.88	0	1	86600	127000	1.47
TAQVHIPTENEANK	YNL166C	BNI5	7.27	1	1	49500	82600	1.67
VISVSSNSNSR	YNL166C	BNI5	5.51	0	1	42300	73500	1.74
EQITHTAIAIGDSYNSFVANSAGNEK	YNL166C	BNI5	10.88	0	1	40900	69000	1.69
DLESQVQDLQTR	YKR095W	MLP1	5.23	1	1	910000	1330000	1.46
SFDGDVVK	YKR095W	MLP1	1.49	0	1	941000	1390000	1.48
SSSDFIFLKK	YKR095W	MLP1	6.73	1	2	593000	943000	1.59
SKINLTDAYSQIK	YKR095W	MLP1	5.14	0	1	124000	248000	2
IREAEEALK	YKR095W	MLP1	2.04	0	1	341000	519000	1.52
IEELQNAK	YKR095W	MLP1	4.82	0	1	793000	1210000	1.53
LLITNSVSNDSK	YKR095W	MLP1	0.93	1	0	211000	231000	1.09
LREEFNNELQAIK	YKR095W	MLP1	2.34	0	1	610000	1040000	1.7
LLQFNELK	YKR095W	MLP1	3.55	1	1	644000	1030000	1.6
ESLANKTDPPTHLEPSFNIPASR	YKR095W	MLP1	6.96	0	1	283000	582000	2.06
ISILQNNNK	YKR095W	MLP1	4.47	1	1	647000	1020000	1.58
KIEENSNSPFNPLLSGEK	YKR095W	MLP1	5.89	1	3	1710000	1050000	0.61
NLADKLESK	YKR095W	MLP1	2.61	1	2	647000	1020000	1.58
IQNDLDQQTIYANTAQNNYEQELQK	YKR095W	MLP1	7.99	2	4	464000	730000	1.57
RFDYLQNTILK	YKR095W	MLP1	3.35	1	2	224000	443000	1.98
INLTDAYSQIK	YKR095W	MLP1	5.1	0	1	490000	863000	1.76
IESETVNEAK	YKR095W	MLP1	3.57	1	1	996000	1680000	1.69
AENDQLR	YKR095W	MLP1	2.34	1	1	530000	759000	1.43
LEESTTSYESTINGLNEEITTLKEEIEK	YKR095W	MLP1	313.09	1	1	28200	14000	0.5
ESLLEQLDLSNSR	YKR095W	MLP1	5.25	1	0	994000	1490000	1.5
LVDLLESQLNAVK	YKR095W	MLP1	0.69	1	1	131000	214000	1.63
RSQDILEK	YKR095W	MLP1	6.15	0	1	155000	136000	0.88
NIIQLQEK	YKR095W	MLP1	-1.32	2	2	2180000	240000	0.11
LNQLNLLR	YKR095W	MLP1	4.52	1	1	1080000	1600000	1.48
SVNNVQNPLLGLPR	YKR095W	MLP1	5.38	2	2	941000	1380000	1.47
GLSDSLNSEK	YKR095W	MLP1	3.59	0	1	894000	583000	0.65
DLYETTSQSLQQTNSK	YKR095W	MLP1	3.96	3	4	137000	168000	1.23
LLYDQIQIYTAADKEVNNSTNGPGLNNILITLRR	YKR095W	MLP1	9.24	0	1	47000	49800	1.06
ILEAQER	YKR095W	MLP1	5.64	0	1	8590000	13100000	1.53
SSSDFIFLK	YKR095W	MLP1	3.61	0	1	342000	575000	1.68
QNVAPIESELTALK	YKR095W	MLP1	3.44	1	0	258000	395000	1.53
LLSNTLDLTK	YKR095W	MLP1	0.98	1	0	424000	859000	2.03
LLYDQIQIYTAADKEVNNSTNGPGLNNILITLR	YKR095W	MLP1	6.03	0	2	49600	103000	2.08
GLISSSSTLSTDTNDEELTSNNPAQK	YKR095W	MLP1	6.64	2	2	702000	1350000	1.92
KIDELEDALSELKK	YKR095W	MLP1	4.41	1	0	50900	124000	2.44
TDPPTHLEPSFNIPASR	YKR095W	MLP1	6.5	0	1	397000	600000	1.51
NELENNNNK	YKR095W	MLP1	3.55	0	1	180000	273000	1.52
LSQDSLTEQVNSLR	YKR095W	MLP1	3.58	1	0	123000	187000	1.52
ERNDTFVK	YKR095W	MLP1	4.77	0	1	279000	405000	1.45
DQLENALKENEK	YKR095W	MLP1	6.15	1	0	300000	506000	1.69
TNNDVLK	YKR095W	MLP1	5.29	1	1	2100000	3510000	1.67
LSIVETELLNLKEEQK	YKR095W	MLP1	2.52	2	2	649000	1120000	1.73
SKNEQYLSYR	YKR095W	MLP1	3.65	2	1	525000	879000	1.67
QIQQQLQATSANEQNDLSNIVESMKK	YKR095W	MLP1	-4.96	0	1	30800	151000	4.9
LDESFKDFTNQIK	YKR095W	MLP1	0.44	1	1	740000	1350000	1.82
DVPHSSHISDDER	YKR095W	MLP1	4.65	1	2	62600	60400	0.97
LSSITDEADEDNENLSAK	YKR095W	MLP1	6.89	3	3	181000	298000	1.65
KLDDLTEEKK	YKR095W	MLP1	6.23	1	0	111000	99500	0.9
SSSGGFNPFTSPSPNK	YKR095W	MLP1	7.22	1	1	1840000	2860000	1.55
RPIDEVGELKNDEDDTTENINESK	YKR095W	MLP1	7.45	1	0	45900	108000	2.35
NDTFVKFESVENEK	YKR095W	MLP1	4.99	0	1	56200	113000	2.01
EYKDLYETTSQSLQQTNSK	YKR095W	MLP1	8.97	2	2	368000	567000	1.54
EREDLLEETRK	YKR095W	MLP1	4.3	1	0	220000	423000	1.92
RGEAIEEQTK	YKR095W	MLP1	6.44	0	1	73000	138000	1.89
TSVPNEDASYSNVTIK	YKR095W	MLP1	3.92	0	1	431000	830000	1.93
GEAIEEQTK	YKR095W	MLP1	5.43	1	1	3160000	4480000	1.42
EIQDLYDSK	YKR095W	MLP1	2.41	0	1	736000	1150000	1.56
QIQYLLITNSVSNDSK	YKR095W	MLP1	3.06	0	1	58800	103000	1.75
VIADDSKK	YKR095W	MLP1	4.34	1	0	645000	891000	1.38
LSSELEFVK	YKR095W	MLP1	5.04	1	1	287000	229000	0.8
TSLEDKISLLK	YKR095W	MLP1	4.49	1	0	126000	239000	1.9
LSSELEFVKR	YKR095W	MLP1	1.79	1	2	228000	383000	1.68
EREDLLEETR	YKR095W	MLP1	2.56	2	0	190000	222000	1.17
PPTHLEPSFNIPASR	YKR095W	MLP1	5.19	2	3	266000	399000	1.5
NVLENSLSEANAR	YKR095W	MLP1	4.02	1	3	904000	1370000	1.52
KLDDLTEEK	YKR095W	MLP1	2.93	1	0	722000	166000	0.23
LNAIASFFGC+57SLEQVK	YKR095W	MLP1	4.31	1	1	197000	299000	1.52
THETLNEYVSC+57K	YKR095W	MLP1	3.71	3	0	225000	596000	2.65
NVELLNC+57IR	YIL149C	MLP2	4.51	1	2	238000	86100	0.36
EYQC+57SAVIIDEFKDITK	YIL149C	MLP2	2.6	0	1	43700	116000	2.65
SSHVENLEEK	YIL149C	MLP2	4.32	1	2	183000	2170000	11.9
TANSSSDAFEK	YIL149C	MLP2	5.44	1	0	160000	335000	2.09
LKEGALHFVQQSEK	YIL149C	MLP2	5.39	1	1	425000	320000	0.75
YQDLSQQQK	YIL149C	MLP2	4.01	0	1	254000	490000	1.93
LTNEISDLK	YIL149C	MLP2	0.19	1	1	151000	289000	1.91
KQQAALTNELNELK	YIL149C	MLP2	4.7	0	1	62100	135000	2.17
SLEYEISK	YIL149C	MLP2	1.13	0	1	190000	346000	1.82
VENSAIIQNLR	YIL149C	MLP2	0.79	0	1	13300	31500	2.37
YDTSVQEK	YIL149C	MLP2	3.78	0	1	408000	996000	2.44
SLLTELSNK	YIL149C	MLP2	2.69	1	1	248000	483000	1.95
LLASTEENK	YIL149C	MLP2	2.39	1	0	697000	1330000	1.91
ASTELSQSR	YIL149C	MLP2	3.64	1	4	483000	885000	1.83
DANSQIQAYEEIISSNENALIELK	YIL149C	MLP2	5.48	0	1	16900	28800	1.7
LVSLFSNLR	YIL149C	MLP2	3.43	1	1	206000	389000	1.89
ISEFLNVPFESLQGVTYPVLR	YIL149C	MLP2	3.44	1	0	87800	180000	2.05
ELISNIEQTESLR	YIL149C	MLP2	2.79	0	1	143000	279000	1.95
KLQETLNK	YIL149C	MLP2	5.23	1	1	240000	514000	2.14
TPELISFK	YIL149C	MLP2	2.67	1	1	142000	267000	1.88
EQVSINSNK	YIL149C	MLP2	5	1	0	258000	478000	1.85
ENNIVDSSAAGNK	YIL149C	MLP2	6.25	0	2	178000	331000	1.86
DLSELVIR	YIL149C	MLP2	1.8	1	0	292000	525000	1.8
LSSEIENLDKELR	YIL149C	MLP2	2.81	0	2	143000	212000	1.48
RPIESGTSSDPDTK	YIL149C	MLP2	5.1	0	1	135000	297000	2.2
LKESEISHNENK	YIL149C	MLP2	4.77	1	4	120000	257000	2.14
ITEIGSTSK	YIL149C	MLP2	1.48	1	1	740000	1170000	1.58
TASQSNINTNAPLR	YIL149C	MLP2	6.48	0	1	14200	43900	3.09
ETASFIPTK	YIL149C	MLP2	1.6	0	1	324000	540000	1.67
DAIIELENINAK	YIL149C	MLP2	5.18	0	1	155000	304000	1.96
VIDLDTK	YIL149C	MLP2	-0.12	1	0	484000	2450000	5.06
ENNAILQK	YIL149C	MLP2	3.76	1	0	337000	333000	0.99
LVEFSNVNELQEK	YIL149C	MLP2	2.38	1	1	337000	613000	1.82
VENSVLIEK	YIL149C	MLP2	2.23	1	1	214000	354000	1.65
ILESSNIVNENDSQAIITER	YIL149C	MLP2	9.22	0	1	56900	85000	1.49
LSSAENANADLENKFNR	YIL149C	MLP2	6.27	0	1	150000	358000	2.39
AAINFSNVTDLTNNSTDGAK	YIL149C	MLP2	5.04	1	2	90300	181000	2
DKLEQDLHFENAK	YIL149C	MLP2	3.86	0	1	151000	272000	1.8
IQEIESIR	YIL149C	MLP2	-4.45	1	2	3210000	721000	0.23
TTLEDFENFK	YIL149C	MLP2	0.56	0	1	40200	101000	2.51
STELLETVSLTK	YIL149C	MLP2	6.05	1	0	162000	289000	1.78
NLKDTASVEK	YIL149C	MLP2	3.12	0	1	15200	40000	2.63
FLDQNSDASTLEPTLRK	YIL149C	MLP2	5.89	1	0	114000	255000	2.24
PAFNLISNAGTEK	YLR335W	NUP2	1.82	0	1	313000	422000	1.35
VDATPEESKPINLQNGEEDEVALFSQK	YLR335W	NUP2	335.47	3	0	123000	164000	1.33
DSDKPSLPSAVDGENDK	YLR335W	NUP2	4.73	2	1	90500	126000	1.39
HAADSQNNKPSFVFGQAAAKPSLEK	YLR335W	NUP2	5.88	2	1	243000	386000	1.59
YEPLAPGNDNLIK	YLR335W	NUP2	4.13	0	1	376000	502000	1.34
HAADSQNNKPSFVFGQAAAK	YLR335W	NUP2	7.18	1	1	65700	58200	0.89
FSGTVSSDVFK	YLR335W	NUP2	4.77	1	1	882000	1260000	1.43
TNAKPFSFSSATSTTEQTK	YLR335W	NUP2	6.88	1	1	148000	195000	1.32
SSFTFGSTTIEK	YLR335W	NUP2	2.99	1	0	881000	1260000	1.43
DSDKPSLPSAVDGENDKK	YLR335W	NUP2	5.04	1	0	192000	275000	1.43
NETSKPVFSFGAATPSAK	YLR335W	NUP2	4.74	2	2	543000	799000	1.47
VDDLVLGKPLADLRPLFTR	YLR335W	NUP2	2.95	0	1	32500	98700	3.04
VADAQIQR	YLR335W	NUP2	6.69	1	1	798000	1230000	1.54
AEASFTFGTK	YLR335W	NUP2	3.09	0	1	813000	1210000	1.49
NTPDASKPSFSFGVPNSSK	YLR335W	NUP2	7.3	5	4	1100000	1610000	1.46
KDSKPAFSFGISNGSESK	YLR335W	NUP2	528.76	3	0	111000	146000	1.32
EASQEDDNNNVEKPSSKPAFNLISNAGTEK	YLR335W	NUP2	11.06	2	0	152000	221000	1.45
ADGTGEAQVDNSPTTESNSR	YLR335W	NUP2	4.52	2	0	174000	188000	1.08
APTVAADGK	YLR335W	NUP2	4.06	0	1	578000	765000	1.32
ALNLQFK	YLR335W	NUP2	4.87	1	1	316000	3680000	11.6
SIENPTQTK	YLR335W	NUP2	3.73	1	1	1310000	1730000	1.32
SSDSNDSNPSFSFSIPSK	YLR335W	NUP2	7.45	3	4	2300000	3100000	1.35
FSLPFEQK	YLR335W	NUP2	3.11	1	1	1340000	1840000	1.37
QASSFSFLNR	YLR335W	NUP2	3.6	0	1	281000	387000	1.38
TNVDNNSKAEASFTFGTK	YLR335W	NUP2	2.9	1	1	68300	61100	0.9
KTETNAKPFSFSSATSTTEQTK	YLR335W	NUP2	2.88	1	1	444000	714000	1.61
DSKPAFSFGISNGSESK	YLR335W	NUP2	6.76	1	0	51400	76100	1.48
TTANLPANSSTSPAPSIPSTGFK	YLR335W	NUP2	7.52	4	4	1050000	1430000	1.36
FSSATSTTEQTK	YLR335W	NUP2	4.63	0	1	27000	42900	1.59
EATKPAFSFGINTNTTK	YLR335W	NUP2	6.13	1	2	419000	644000	1.54
TETNAKPFSFSSATSTTEQTK	YLR335W	NUP2	6.67	2	0	87800	144000	1.64
LVTYIVK	YLR335W	NUP2	4.38	0	2	1590000	2090000	1.31
EESTTEATGNESQDATK	YLR335W	NUP2	6.81	1	1	92400	133000	1.44
FTIDAKPPISDSVFSFGPK	YLR335W	NUP2	6.67	1	2	1150000	1670000	1.45
KPFSFGTSQPNNTPSFSFGK	YLR335W	NUP2	5.93	1	1	156000	216000	1.38
SKNPLSLTEATK	YLR335W	NUP2	4.21	2	1	632000	1100000	1.74
SNLSQENDNEGK	YAR002W	NUP60	3.29	1	1	284000	547000	1.93
GFVFNSVQK	YAR002W	NUP60	-1.84	0	1	239000	8950000	37.4
SNVVVAETSPEK	YAR002W	NUP60	5.44	0	1	79600	101000	1.27
KIPDTYTANTSAQSIASAK	YAR002W	NUP60	7.41	1	1	97600	139000	1.42
ESGSTPISISNAPTFNPK	YAR002W	NUP60	5.87	1	1	159000	203000	1.28
GDSTPVQPDLSVTPQK	YAR002W	NUP60	5.48	2	2	174000	238000	1.37
SNVVVAETSPEKK	YAR002W	NUP60	4.84	0	2	178000	269000	1.51
EFNFTNLQAKPLVGKPK	YAR002W	NUP60	5.12	1	0	75000	91900	1.23
TELTKGDSTPVQPDLSVTPQK	YAR002W	NUP60	7.21	1	1	166000	269000	1.62
LANFFSK	YAR002W	NUP60	3.75	1	0	193000	257000	1.33
DGGDKPPSSAFNFSFNTSR	YAR002W	NUP60	6.35	2	2	146000	187000	1.28
NDIENKEEEYDETHETNISNAK	YAR002W	NUP60	2.59	1	0	18400	25100	1.36
AEEFDFNVPVVSK	YAR002W	NUP60	1.21	0	1	859000	218000	0.25
SLEDLLKENATLAIELTK	YOR295W	UAF30	4.21	0	1	109000	242000	2.22
EVYAIDVESQGK	YOR295W	UAF30	4.98	0	1	82000	164000	2
SLASLLGEHELTR	YOR295W	UAF30	3.34	0	1	118000	179000	1.52
SSSSIYK	YBR049C	REB1	5.77	0	1	1860000	26000000	14
ASSLVSLSSSSATPSTSR	YBR049C	REB1	7.01	1	2	802000	925000	1.15
FINEYEAIER	YBR049C	REB1	0.77	0	1	1230000	2080000	1.69
NNNNNNSIANDSNSR	YBR049C	REB1	3.76	2	3	721000	1120000	1.55
SPSHDNEAGSVDNSEISQLLQSAATK	YBR049C	REB1	6.16	1	1	891000	1520000	1.71
SINEISK	YBR049C	REB1	2.38	0	1	1380000	2790000	2.02
AFDKAEDAALER	YBR049C	REB1	4.28	0	2	122000	251000	2.06
NANQESVEEAVLK	YBR049C	REB1	2.65	1	0	105000	131000	1.25
AIIDADSITQHPDFQQYLNTAADTDDNEK	YBR049C	REB1	7.85	1	1	64900	102000	1.57
YVGVGLDHQNHDPQLHTK	YBR049C	REB1	5.97	1	0	162000	319000	1.97
AEDAALER	YBR049C	REB1	0.9	1	1	829000	1320000	1.59
PSGHNDKNANQESVEEAVLK	YBR049C	REB1	5.03	1	0	101000	182000	1.8
VISQDTQPHQQK	YBR049C	REB1	1.35	1	0	84700	114000	1.35
NHNDDTDDLSNSTK	YBR049C	REB1	5.05	2	2	144000	254000	1.76
EKELESIDVLLEQTTGGNNK	YJL140W	RPB4	6.67	1	0	74800	65200	0.87
KVEEEENAATLQLGQEFQLK	YJL140W	RPB4	6.72	1	0	63900	51600	0.81
STGLHPFEVAQLGSLAC+57DTADEAK	YJL140W	RPB4	7.32	1	1	37100	32600	0.88
TPSLTVYLEPGHAADQEQAK	YDL140C	RPO21	8.59	0	1	35800	49500	1.38
SAIEHTTLK	YDL140C	RPO21	3.77	0	1	61900	42900	0.69
DAVTLFC+57C+57LLR	YDL140C	RPO21	1.75	1	1	59200	69600	1.18
IAFGFVDR	YDL140C	RPO21	3.74	0	1	34400	56700	1.65
APVFVDLEGETDPLR	YPR187W	RPO26	3.56	1	1	154000	129000	0.84
TIVTGGNGPEDFQQHEQIR	YPR187W	RPO26	5.5	1	1	287000	236000	0.82
TAKPISNPTNLSSKR	YBR198C	TAF5	5.26	1	0	19900	46200	2.32
TLVGHSGTVYSTSFSPDNK	YBR198C	TAF5	4.88	0	1	32300	68400	2.12
DSNLSSPAR	YBR198C	TAF5	8.15	0	1	63900	152000	2.38
LEGLNAPENYIR	YBR198C	TAF5	5.29	0	1	1030000	1490000	1.45
ATTEPSAEPDEPFIGYLGDVTASINQDIK	YBR198C	TAF5	6.65	1	1	31900	67100	2.1
FLQESTQQQR	YDR145W	TAF12	5.8	0	1	134000	218000	1.63
KISSSNSTEIPSVTGPDALK	YDR145W	TAF12	4.59	0	1	48100	62300	1.3
LFNNYQNSK	YDR145W	TAF12	4.22	0	1	964000	180000	0.19
TPAPVAYR	YDR145W	TAF12	1.58	0	1	297000	374000	1.26
IPGYSADEIR	YDR145W	TAF12	-1.16	1	0	307000	393000	1.28
VYEIIVESVVNEVR	YOR194C	TOA1	-3.38	0	2	74200	94800	1.28
NDYTFQK	YOR194C	TOA1	1.75	1	1	231000	331000	1.43
EDFENAGIDEQTLQDLK	YOR194C	TOA1	3.75	0	1	40500	55700	1.38
VEAQLAR	YPR133C	SPN1	5.14	0	1	828000	311000	0.38
GSSVQTLYEQAAAR	YPR133C	SPN1	2.61	1	1	90200	109000	1.21
ANLADTILDNNLLQSVR	YPR133C	SPN1	3.99	0	1	93400	112000	1.2
VVEATPEDGTASSQK	YPR133C	SPN1	4.39	1	1	60500	64200	1.06
DGTKPATTFQSEEDIKR	YER148W	SPT15	5.92	2	0	97000	154000	1.59
LEGLAFSHGTFSSYEPELFPGLIYR	YER148W	SPT15	3.03	0	1	78100	120000	1.54
IVLLIFVSGK	YER148W	SPT15	1.37	1	1	369000	505000	1.37
TTALIFASGK	YER148W	SPT15	1.87	1	1	282000	374000	1.33
DTSATSGIVPTLQNIVATVTLGC+57R	YER148W	SPT15	2.53	0	1	13700	15400	1.12
NGGGPTNASPFIK	YGR186W	TFG1	2.84	2	1	180000	239000	1.33
EETPAPTITEK	YGR186W	TFG1	2.86	0	1	216000	309000	1.43
INPVTDFHLPVR	YGR186W	TFG1	3.67	2	1	1240000	1740000	1.4
LEDAGPAEDPTK	YGR186W	TFG1	3.99	1	1	755000	1060000	1.4
DGSQTPTVDSVTK	YGR186W	TFG1	3.94	1	2	181000	283000	1.56
KDDPEYAEER	YGR186W	TFG1	3.85	0	2	140000	179000	1.28
AVDSSNNASNTVPSPIK	YGR186W	TFG1	3.98	1	1	223000	297000	1.33
AVDSSNNASNTVPSPIKQEEGLNSTVAER	YGR186W	TFG1	7.65	1	1	142000	223000	1.57
EETPAPTITEKDIIEAIGDGK	YGR186W	TFG1	7.44	0	1	26200	40000	1.53
NLQFQLTR	YGR186W	TFG1	4.27	2	3	47500	2940000	61.9
KINPVTDFHLPVR	YGR186W	TFG1	5.27	0	1	39000	73400	1.88
KDDPEYAEEREK	YGR186W	TFG1	3.77	1	0	223000	358000	1.61
KYPGAENK	YGR186W	TFG1	1.76	1	0	4250000	114000	0.03
YATLTIDEAEK	YGR186W	TFG1	0.55	1	1	108000	171000	1.58
YATLTIDEAEKR	YGR186W	TFG1	3.68	1	1	531000	911000	1.72
SGTVSLNNTVK	YGR186W	TFG1	2.68	1	0	621000	924000	1.49
DIIEAIGDGK	YGR186W	TFG1	2.12	0	1	853000	785000	0.92
HLDNIGTTTTR	YGR186W	TFG1	4.76	2	2	307000	345000	1.12
VKDEDPNEYNEFPLR	YGR186W	TFG1	4.07	2	0	555000	906000	1.63
NC+57VIILK	YGR186W	TFG1	0.81	1	1	439000	641000	1.46
HALLAIK	YLR399C	BDF1	4.65	0	1	88200	294000	3.33
NIQASFEK	YLR399C	BDF1	2.54	0	1	191000	302000	1.58
YFLTYADNYAIGYFKK	YGR252W	GCN5	3.01	0	1	45200	107000	2.37
FEFDGVEYTFK	YGR252W	GCN5	3.09	0	1	267000	537000	2.01
HQIEEDHLDGATTDPEVK	YGR252W	GCN5	6.19	1	1	62300	134000	2.15
VKLENNVEEIQPEQAETNK	YGR252W	GCN5	4.66	1	1	44500	85800	1.93
SHIVRPGLEQFK	YGR252W	GCN5	3.21	0	1	130000	279000	2.15
IGGSEVVTDVEK	YGR252W	GCN5	4.19	0	2	383000	719000	1.88
ERPSVVEENEGK	YGR252W	GCN5	4.16	0	1	64500	192000	2.98
ILLLQEAALR	YGR252W	GCN5	1.91	0	1	342000	631000	1.85
LVFNNC+57R	YGR252W	GCN5	3.32	0	1	283000	353000	1.25
EFAEIVFC+57AISSTEQVR	YGR252W	GCN5	2.52	1	0	81800	115000	1.41
NDSSFNPLKR	YGL066W	SGF73	2.26	0	1	112000	134000	1.2
TPQPINHLTNQNLNPK	YGL066W	SGF73	9.41	0	2	56000	94600	1.69
FEAAASYLANATK	YGL066W	SGF73	3.88	0	2	394000	368000	0.93
SQDTGLTPLEIQSQQQK	YGL066W	SGF73	6.41	2	3	119000	201000	1.69
KNDSSFNPLKR	YGL066W	SGF73	5.02	0	1	96900	133000	1.37
YFNPNAQLIEDPLDKPIQYR	YGL066W	SGF73	3.75	0	1	152000	95200	0.63
SKPYDVLLADYHR	YGL066W	SGF73	2.88	1	1	141000	291000	2.06
SFPLPLESTVLSSVR	YGL066W	SGF73	2.62	0	1	169000	282000	1.67
IEVGIGNSVNPYNGR	YGL066W	SGF73	5.94	0	1	72700	193000	2.65
ALLRPTLQELSER	YBR081C	SPT7	2.88	1	1	73200	137000	1.87
VGAENDGDSSLFLR	YBR081C	SPT7	-0.47	1	0	157000	192000	1.22
KPAEHPFISAAR	YKR025W	RPC37	3.85	1	1	161000	342000	2.12
ISGEEESLHVFQYANRPR	YKR025W	RPC37	4.31	1	0	91400	239000	2.61
GVGVENNGQYAAFVK	YKR025W	RPC37	4.42	1	1	177000	535000	3.02
YIDDANVTR	YKR025W	RPC37	2.88	0	1	428000	826000	1.93
SEEVKAEDDTGEEEEDDPVIEEFPLK	YKR025W	RPC37	10.18	0	1	36400	102000	2.8
VRHEDVETVK	YDL150W	RPC53	3.71	1	0	99700	227000	2.28
YLNNTHVISSGPLAAGNFVSEK	YDL150W	RPC53	5.17	1	2	601000	1300000	2.16
LADLGLEK	YDL150W	RPC53	3.23	0	1	1010000	1710000	1.69
IEQLFPVRPV	YDL150W	RPC53	2.56	0	1	112000	202000	1.8
IEQLFPVRPVR	YDL150W	RPC53	4.22	0	1	201000	409000	2.03
DSSSNGGGSAKPSLK	YDL150W	RPC53	4.61	1	2	96900	195000	2.01
EAAAELELLNADHQHILR	YDL150W	RPC53	1.12	2	2	396000	641000	1.62
VKLEEESK	YDL150W	RPC53	3.88	0	1	7840000	3240000	0.41
SEGSGSSLVQK	YDL150W	RPC53	5.09	1	2	705000	1270000	1.8
HEDVETVK	YDL150W	RPC53	4.25	1	1	110000	221000	2.01
LPAFERPAVK	YDL150W	RPC53	-0.71	1	1	442000	974000	2.2
ILASSNFPFLNETKPGVYYVPYSK	YPR190C	RPC82	4.4	1	1	27000	103000	3.81
TPGLTFNAIDLAR	YPR190C	RPC82	3.14	0	2	58500	138000	2.36
SGSNAAASLPSKK	YPR190C	RPC82	5.02	1	1	145000	445000	3.07
STLASLIR	YPR190C	RPC82	2.67	1	0	30000	306000	10.2
SFQDEAELVEEK	YPR190C	RPC82	-0.07	0	1	111000	164000	1.48
TEVVLGTIDDLKR	YNL039W	BDP1	4.38	1	0	320000	574000	1.79
LNDANLNKK	YNL039W	BDP1	4.66	1	1	1380000	2360000	1.71
TEVVLGTIDDLK	YNL039W	BDP1	1.22	1	1	433000	236000	0.55
VDENPFANLYNYGSYGR	YNL039W	BDP1	5.3	2	1	531000	786000	1.48
LLNADIPESDRK	YNL039W	BDP1	1.17	2	0	434000	697000	1.61
KTEVVLGTIDDLK	YNL039W	BDP1	3.59	0	1	80300	148000	1.84
SLEGFTLTGTNGHDNEIGDEGPIDASTQNPK	YNL039W	BDP1	312.73	2	3	295000	407000	1.38
LNDANLNK	YNL039W	BDP1	0.77	1	1	353000	1540000	4.36
ADVIEDNVTLKPAPLQTHR	YNL039W	BDP1	5.29	4	1	892000	1440000	1.61
EADENENYVISK	YNL039W	BDP1	7.54	1	2	513000	798000	1.56
KTEVVLGTIDDLKR	YNL039W	BDP1	4.15	1	1	554000	1040000	1.88
DKLLNADIPESDRK	YNL039W	BDP1	4.15	2	0	427000	506000	1.19
NIGTVADFNEK	YNL039W	BDP1	-1.15	3	2	696000	1070000	1.54
EKVDENPFANLYNYGSYGR	YNL039W	BDP1	6.12	1	1	174000	289000	1.66
NEFSSETSTSR	YNL039W	BDP1	3.61	1	0	229000	338000	1.48
VLGKPSSAK	YNL039W	BDP1	4.43	0	1	337000	564000	1.67
NASIENEYKEK	YNL039W	BDP1	4.4	0	2	91300	13300000	146
AATGGTPTPKPR	YNL039W	BDP1	5.97	0	1	113000	168000	1.49
PSFKPSFLDSSSNSNGTAR	YNL039W	BDP1	6.19	1	1	47700	41600	0.87
AHTAIQLK	YNL039W	BDP1	2.38	1	0	582000	1090000	1.87
TPQLFIPESK	YNL039W	BDP1	3.7	1	1	1220000	1890000	1.55
HKNASIENEYK	YNL039W	BDP1	6.52	0	1	86700	140000	1.61
DNESRPSFKPSFLDSSSNSNGTAR	YNL039W	BDP1	390.05	4	2	451000	689000	1.53
NASIENEYK	YNL039W	BDP1	-0.93	0	2	4950000	187000	0.04
KSVVAEVPYDSLASPVSENSGSK	YDR362C	TFC6	10.84	1	0	23400	32400	1.38
LKQEADIATGNTSVK	YGR246C	BRF1	4.19	1	0	112000	150000	1.34
THTEIVAVSHVAEETLQQR	YGR246C	BRF1	7.13	0	1	84900	55400	0.65
LSTSSTHQPPDLSQIGR	YOR113W	AZF1	6.48	0	1	49100	85600	1.74
GFSIVNNLFPQQQQLQNQHR	YOR113W	AZF1	5.11	0	1	24800	32400	1.31
EPPIPDISSVSDDATNLIGATK	YOR113W	AZF1	8.4	0	1	27300	43100	1.58
LKETDEANIEK	YJR060W	CBF1	5.89	2	2	193000	584000	3.03
LQEELGNAYK	YJR060W	CBF1	2.64	0	2	225000	421000	1.87
DQGLLSQESNDGNIDSALLSEGATLK	YJR060W	CBF1	3.39	1	1	139000	238000	1.71
LSTEDEEIHSAR	YJR060W	CBF1	2.93	0	2	327000	551000	1.69
GYNEEQNYSEAR	YJR060W	CBF1	5.68	1	0	131000	218000	1.66
LLSEQNASQLASANEK	YJR060W	CBF1	3.76	1	0	324000	546000	1.69
AAILAC+57AAEYIQK	YJR060W	CBF1	1.33	1	2	238000	420000	1.76
NSVNIGALC+57EDVPNTAGPHIARPV	YOR028C	CIN5	5.97	0	1	34500	74800	2.17
NSVNIGALC+57EDVPNTAGPHIAR	YOR028C	CIN5	8.5	1	1	84100	183000	2.18
EENKADLHTISVVASNVTLPQIQLPK	YOR028C	CIN5	5.94	1	2	46500	141000	3.03
VSVSLSEQVFNEGER	YOR028C	CIN5	0.24	1	2	249000	596000	2.39
YNNDGQLIGK	YOR028C	CIN5	3.03	1	0	612000	1820000	2.97
ADLHTISVVASNVTLPQIQLPK	YOR028C	CIN5	6.5	3	4	281000	793000	2.82
NSATTNLPSEER	YOR028C	CIN5	3.53	1	2	281000	624000	2.22
TGSLTDLSGRR	YOR028C	CIN5	4.38	1	0	268000	634000	2.37
IATLEEPGYESR	YOR028C	CIN5	4.17	1	1	799000	1750000	2.19
VSVSLSEQVFNEGERYNNDGQLIGK	YOR028C	CIN5	3.25	0	1	16900	187000	11.1
TGSLTDLSGR	YOR028C	CIN5	12.28	0	2	532000	1300000	2.44
PVTINNLIPPSLPR	YOR028C	CIN5	5.38	0	1	254000	670000	2.64
KNSATTNLPSEER	YOR028C	CIN5	6.07	1	1	59100	162000	2.74
TGQC+57SLTLSIEDGVTTVAVSPGDGK	YCR084C	TUP1	7.31	0	1	82200	168000	2.04
SVC+57FSPDGK	YCR084C	TUP1	2.98	0	1	909000	2140000	2.35
TPNSGTC+57EVTYIGHK	YCR084C	TUP1	5.08	1	3	544000	1280000	2.35
FSNDGEYLATGC+57NK	YCR084C	TUP1	5.07	1	1	655000	1440000	2.2
NSVISVAVANGSPLGPEYNVFATGSGDC+57K	YCR084C	TUP1	7.09	0	1	150000	347000	2.31
EEDATPASLHQDHYLVPYNQR	YCR084C	TUP1	4.29	5	4	445000	878000	1.97
QTNDYYILYNPALPR	YCR084C	TUP1	533.64	1	3	360000	748000	2.08
VSDGSLVAR	YCR084C	TUP1	3.17	1	2	1710000	3240000	1.89
SLDHTSVVC+57C+57VK	YCR084C	TUP1	5.38	0	2	447000	1020000	2.28
NTVYELELTHR	YCR084C	TUP1	4.21	3	5	955000	2190000	2.29
DHQIASLTVQQQR	YCR084C	TUP1	5.96	2	2	1080000	2300000	2.13
LNELLDAIR	YCR084C	TUP1	0.28	1	2	1130000	2290000	2.03
LDSENESGTGHKDSVYSVVFTR	YCR084C	TUP1	3.66	3	5	476000	1150000	2.42
ETTTLPSVK	YCR084C	TUP1	3.55	0	1	1760000	3740000	2.13
NTVYELELTHRK	YCR084C	TUP1	0.13	0	2	245000	701000	2.86
DGQSVVSGSLDR	YCR084C	TUP1	2.87	1	0	1660000	3280000	1.98
ANHSKPIPPFLLDLDSQSVPDALKK	YCR084C	TUP1	5.34	2	0	139000	376000	2.71
QEFLQVSQEANTYR	YCR084C	TUP1	4.52	0	1	97300	204000	2.1
DVENLNTSSSPSSDLYIR	YCR084C	TUP1	2.84	2	3	690000	1450000	2.1
DSVYSVVFTR	YCR084C	TUP1	3.63	1	1	1130000	2370000	2.1
APESTLKETEPENNNTSK	YCR084C	TUP1	5.22	1	0	24300	22200	0.91
ILYNPALPR	YCR084C	TUP1	4.03	0	1	37800	70100	1.85
YIAAGSLDR	YCR084C	TUP1	-1.45	1	1	37100	14400000	388
DFVLSVATTQNDEYILSGSK	YCR084C	TUP1	1.37	1	1	116000	456000	3.93
DAYEEEIK	YCR084C	TUP1	4.01	1	0	54900	76900	1.4
DFVLSVATTQNDEYILSGSKDR	YCR084C	TUP1	4.88	0	1	150000	239000	1.59
INDTGSATTATTTTATETEIKPK	YCR084C	TUP1	4.16	2	1	848000	2170000	2.56
FLATGAEDR	YCR084C	TUP1	0.81	1	1	2530000	5280000	2.09
SEVSNQSPAVVESNTNNTSQEEKPVK	YBR112C	CYC8	6.63	1	1	188000	267000	1.42
ALTSLAHLYR	YBR112C	CYC8	2.08	2	1	714000	612000	0.86
EAYEHVLAQNQHHAK	YBR112C	CYC8	4.82	0	1	18200	33800	1.86
LDVNNVHIR	YBR112C	CYC8	2.29	0	1	461000	514000	1.11
SNGAPTNASPAPPPVILQPTLQPNDQGNPLNTR	YBR112C	CYC8	3.61	1	2	96900	128000	1.32
LNSPNSNINK	YBR112C	CYC8	5.27	1	0	195000	958000	4.91
ANSIPSVIGAQEPPQEASPAEEATK	YBR112C	CYC8	8.57	2	3	716000	1090000	1.52
QLENPGNINK	YBR112C	CYC8	1.06	0	1	130000	459000	3.53
AAELYER	YBR112C	CYC8	1.17	1	1	797000	1040000	1.3
QPTHAIPTQAPATGITNAEPQVK	YBR112C	CYC8	5.8	1	1	157000	221000	1.41
LVNTATSIEENAK	YBR112C	CYC8	3.45	1	0	547000	801000	1.46
ALDYLLK	YBR112C	CYC8	2.15	1	1	1070000	1520000	1.42
ANEIYFR	YBR112C	CYC8	1.64	1	0	471000	1070000	2.27
VLELDPHFEK	YBR112C	CYC8	1.05	0	1	295000	427000	1.45
ALSLPGTISHPSLPK	YNL167C	SKO1	4.48	1	0	245000	524000	2.14
DDVENNKISNNVTLDENEEQER	YNL167C	SKO1	5.79	1	0	12800	48200	3.77
YSLNSGANISK	YNL167C	SKO1	3.38	1	1	1070000	2240000	2.09
SRQPSTVSTFDLEPNPFEQSFASSK	YNL167C	SKO1	4.67	3	3	541000	897000	1.66
NNSTSTITQHSQR	YNL167C	SKO1	4.78	3	4	1070000	2150000	2.01
SGLTPNESNIR	YNL167C	SKO1	3	0	2	1140000	1950000	1.71
KALSLPGTISHPSLPK	YNL167C	SKO1	4.37	1	1	359000	249000	0.69
SRQPSTVSTFDLEPNPFEQSFASSKK	YNL167C	SKO1	8.12	0	2	126000	346000	2.75
STPTTNTTDGTVNNSISNSNFSPNTSTK	YNL167C	SKO1	9.63	2	3	374000	857000	2.29
SENAGYPSVNSRPIILDKK	YNL167C	SKO1	8.61	3	1	235000	615000	2.62
KIENDLQFYESEYDDLTQVIGK	YNL167C	SKO1	4.34	2	1	115000	247000	2.15
ENENLTTQIENNDQFNNK	YNL167C	SKO1	7.2	1	2	317000	685000	2.16
SENAGYPSVNSRPIILDK	YNL167C	SKO1	1.16	1	1	206000	437000	2.12
TGLTPGILTQSYNYPVLPSINK	YNL167C	SKO1	418.17	2	3	517000	1120000	2.17
DSPSFLPGQQRPTIISPPILTPGGSK	YNL167C	SKO1	5.16	1	1	89500	173000	1.93
IENDLQFYESEYDDLTQVIGK	YNL167C	SKO1	3.96	0	1	40600	193000	4.75
SADIGTDKPVKPR	YPL181W	CTI6	3.26	0	1	50500	58000	1.15
FVENQHFVEK	YPL181W	CTI6	2.26	0	1	69000	79100	1.15
SIYKPVQEK	YPL181W	CTI6	3.66	1	0	123000	168000	1.37
C+57ITPLYEEAR	YNL027W	CRZ1	1.66	1	1	146000	195000	1.34
DNESYSATNNNNLLRPDDNDYNNEALSDIDR	YNL027W	CRZ1	10.55	1	0	83900	136000	1.62
SSQTSNNSFTSR	YNL027W	CRZ1	5.62	1	1	1290000	1670000	1.29
LDSVTNNR	YNL027W	CRZ1	4.95	1	1	2300000	2290000	1
VRDNESYSATNNNNLLRPDDNDYNNEALSDIDR	YNL027W	CRZ1	11.05	1	0	68600	109000	1.59
SFEDIINGR	YNL027W	CRZ1	3.3	0	1	292000	393000	1.35
TSYNTINSSNFNEDNNNNNLLTSKPK	YNL027W	CRZ1	8.08	2	3	976000	1150000	1.18
SAPNDSTTAPTNASNIANTASVNK	YIL036W	CST6	7.5	1	2	302000	791000	2.62
NFVNAPSK	YIL036W	CST6	5.58	2	1	728000	2190000	3.01
NVSNKPVFNQAVPVSSIPQYNAK	YIL036W	CST6	8.42	2	3	408000	891000	2.18
SIAAGNVNSHDR	YIL036W	CST6	3.2	0	1	22000	37200	1.69
ESHSNPSFTPK	YIL036W	CST6	2.52	1	0	150000	265000	1.77
KSAPNDSTTAPTNASNIANTASVNK	YIL036W	CST6	6.02	1	1	193000	468000	2.42
KVINPTKDSALGDQSVIYSK	YIL036W	CST6	5.16	1	2	73600	183000	2.49
DPDNQSLPNSEK	YIL036W	CST6	5.99	1	1	63100	131000	2.08
DSALGDQSVIYSK	YIL036W	CST6	3.61	1	1	571000	1260000	2.21
FGSDTDDDDIDLKPVEGGKDPDNQSLPNSEK	YIL036W	CST6	7.62	0	1	86600	115000	1.33
KLNYYEK	YIL036W	CST6	6.88	0	1	430000	818000	1.9
VVKPSANSNYQQAAYLR	YIL036W	CST6	5.39	2	5	457000	1030000	2.25
SEFLSFLFR	YHR084W	STE12	5.15	1	1	56900	215000	3.78
IFDVYIQK	YBR083W	TEC1	2.8	1	1	1650000	2020000	1.22
HIYENIDGYK	YBR083W	TEC1	2.54	2	2	264000	327000	1.24
TPLIYAK	YBR083W	TEC1	-1.84	1	1	5880000	5790000	0.99
NIESYTGR	YBR083W	TEC1	2.13	1	3	1250000	1370000	1.1
KIENFIK	YBR083W	TEC1	1.65	1	1	1120000	1510000	1.35
SDDLKSPSAK	YBR083W	TEC1	5.26	2	2	646000	808000	1.25
KIEIEQR	YBR083W	TEC1	1.31	2	0	443000	821000	1.85
IQEHESNPEFSSNSNSGSEYESEEEVVPR	YBR083W	TEC1	8.06	1	1	48700	77900	1.6
NELISLYIK	YBR083W	TEC1	2.9	1	2	1200000	1430000	1.19
IKDSLTLSSK	YBR083W	TEC1	3.75	1	2	1270000	1620000	1.28
NLYVSNNSSGLSVHSK	YBR083W	TEC1	5.48	1	1	679000	702000	1.03
NEAEDNINLIDTHPQFELVNTGLGAK	YBR083W	TEC1	7.58	1	4	1230000	1350000	1.1
KLNEGATGQPYDYFNTVSR	YPL075W	GCR1	6.38	0	1	33600	64900	1.93
FTNPQQPR	YPL075W	GCR1	2	0	1	235000	235000	1
LSQEITQLK	YPL075W	GCR1	-0.19	1	0	162000	285000	1.76
YLSQHPLLLPNIVTFISK	YPL075W	GCR1	4.17	1	1	76900	124000	1.61
INNGLTLNSLSLYFR	YPL075W	GCR1	5.3	0	2	921	44800	48.6
LPLSTLANTAVTESFR	YPL075W	GCR1	2.79	1	1	85600	72500	0.85
AGPNEAIK	YPL075W	GCR1	4.5	1	0	1850000	1900000	1.03
SNIHNSTEAANSSGTVTK	YPL075W	GCR1	7.11	0	1	36400	53900	1.48
FIPELFQNEEFK	YPL075W	GCR1	3.87	0	1	35600	44600	1.25
EIC+57IFENFK	YPL075W	GCR1	2.92	1	0	175000	257000	1.47
RLQTLSQDVNSR	YNL199C	GCR2	-0.35	0	1	71000	94000	1.32
LQTLSQDVNSR	YNL199C	GCR2	2.22	1	1	380000	529000	1.39
LYNATLSSGSIDDR	YNL199C	GCR2	5.39	1	1	509000	743000	1.46
ELELSFDASPYAK	YNL199C	GCR2	2.38	1	0	469000	942000	2.01
SAIELYQR	YNL199C	GCR2	2.83	0	1	684000	1060000	1.55
LDVFIIR	YNL199C	GCR2	3.54	1	0	476000	1890000	3.97
EAYDAIISEK	YNL199C	GCR2	4.04	1	0	186000	334000	1.8
HETPVEALELC+57QK	YLR256W	HAP1	642.48	0	1	34500	258000	7.48
SYKPITYTSSNLR	YLR256W	HAP1	3.36	0	1	62400	131000	2.1
LDLPHESTTR	YLR256W	HAP1	2.46	0	1	130000	250000	1.92
NLTYGTENVNDVVSSLINK	YLR256W	HAP1	2.59	1	0	104000	281000	2.7
ESSIITNGTSSGFNSSVEDEDVK	YLR256W	HAP1	6.47	0	1	101000	41600	0.41
KYNYAIR	YLR256W	HAP1	1.37	0	1	77600	3250000	41.9
ITTNQINLPDPSRDEAFDNSIK	YLR256W	HAP1	8.61	0	1	254000	631000	2.48
DFDLLHIK	YLR256W	HAP1	1.49	0	1	71900	183000	2.55
VIALFIEK	YLR256W	HAP1	-1.7	0	1	122000	264000	2.16
FNDGYIDNNSNNDIPR	YLR256W	HAP1	5.14	2	1	73900	139000	1.88
LPDILNHGQHNQNLYADGR	YLR256W	HAP1	5.48	2	2	85100	215000	2.53
ENQVSIER	YLR256W	HAP1	5.38	1	1	478000	644000	1.35
STGFFVSLLDTPSKK	YLR256W	HAP1	3.35	0	1	44700	290000	6.49
GLLPTSEGGSVDSNNDEIYGLPK	YLR256W	HAP1	4.85	0	1	72000	171000	2.38
VSHNIIEKK	YOR032C	HMS1	3.87	1	1	245000	73200	0.3
DLADLDGLEPATK	YOR032C	HMS1	3.88	1	2	485000	862000	1.78
DSSLLSAASIVKK	YOR032C	HMS1	3.89	0	1	124000	286000	2.31
TESPLVTADEIK	YOR032C	HMS1	3.45	1	1	394000	803000	2.04
VSHNIIEK	YOR032C	HMS1	6.01	1	1	324000	578000	1.78
VHLTEPSQPLSDNSSSEQVQK	YOR032C	HMS1	7.61	1	1	46100	84600	1.84
DSFVHLTEPSQPLSDNSSSEQVQK	YOR032C	HMS1	7.94	2	2	381000	756000	1.98
KEQLSGFENFLPLSK	YOR032C	HMS1	3.08	0	1	87200	214000	2.45
EQLSGFENFLPLSK	YOR032C	HMS1	2.78	2	1	288000	566000	1.97
SNINDKIEQLR	YOR032C	HMS1	3.63	2	2	142000	293000	2.06
SIEYIC+57HLER	YOR032C	HMS1	3.26	1	1	47100	1190000	25.3
KC+57LQLSLANQHLSNDTR	YOR032C	HMS1	0.7	1	0	18900	43800	2.32
NLVLSSGETEGIKK	YNL103W	MET4	0.41	1	0	102000	239000	2.34
RPLIGDVTNR	YNL103W	MET4	3.76	1	0	99600	166000	1.67
ESDGNNGNDNVHHNNAVIK	YNL103W	MET4	483.02	0	1	14500	35500	2.45
SSPLSNVTSAQNSSSQQR	YNL103W	MET4	7.25	0	1	97100	292000	3.01
IHTLETENK	YNL103W	MET4	5.16	1	0	435000	791000	1.82
NLVLSSGETEGIK	YNL103W	MET4	3.1	0	1	665000	821000	1.23
KYSDNEDDEYDDADLHGFEK	YNL103W	MET4	5.32	1	1	40500	76700	1.89
ELGDDDEDLLIQSK	YNL103W	MET4	8.38	0	1	50300	80000	1.59
NTFLTSQYDQSK	YNL103W	MET4	3.96	0	2	129000	421000	3.26
EKELESSIHELTEIAASLQK	YNL103W	MET4	5.85	2	2	115000	179000	1.56
SEPTLNASSSDHK	YNL103W	MET4	2.53	0	1	31400	36400	1.16
APNITVPDYSIIPTSVLVTLLPR	YNL103W	MET4	3.21	0	1	12400	23600	1.9
NINTNDSQEAPILK	YNL103W	MET4	5.91	1	1	297000	509000	1.71
ELESSIHELTEIAASLQK	YNL103W	MET4	7.8	2	2	594000	676000	1.14
VVVYAGGPTVR	YPL082C	MOT1	5.76	0	1	780000	304000	0.39
ASQDQNFPIQNVISQHR	YPL082C	MOT1	7.66	1	0	61200	64900	1.06
ILFEVLGPSILQK	YPL082C	MOT1	2.4	1	1	54800	66900	1.22
TLDLTFER	YDR176W	NGG1	-2.21	1	1	196000	371000	1.89
YIIPDSLQFDK	YDR176W	NGG1	-0.52	0	1	121000	258000	2.13
TGGEDDIQSFR	YDR176W	NGG1	1.13	0	1	114000	206000	1.81
LLSAVLKDDNDKSELQSSK	YDR176W	NGG1	5.64	1	0	112000	413000	3.69
GDQETIEALRK	YDR176W	NGG1	4.61	1	1	146000	292000	2
SEFVVSQTLPR	YDR176W	NGG1	2.67	1	1	741000	438000	0.59
GDQETIEALR	YDR176W	NGG1	1.75	0	1	184000	245000	1.33
AAAALGLFNEEGLESTGEDFLK	YDR176W	NGG1	4.73	1	2	83000	83200	1
EEINEDKDLQVHR	YDR176W	NGG1	2.74	0	1	54200	129000	2.38
GVQSPPKPPPSNEISGTIENDVESIK	YDR176W	NGG1	7.23	1	1	56700	138000	2.43
LNLHPTPTPGTIIPNPDSSPSSGSPTSSAAQR	YBL066C	SEF1	9.32	0	1	62900	99300	1.58
GLVATEPNKLPPLLNDSALPNNSK	YBL066C	SEF1	2.64	1	0	37700	89600	2.38
EPQLLQANQGSNTNK	YBL066C	SEF1	5.57	0	1	20500	43300	2.11
FSTGTNTVTSSNFQTIDNENNVK	YBL066C	SEF1	4.87	1	1	55400	111000	2
SATQEIDIK	YDR310C	SUM1	1.97	0	1	2580000	5900000	2.29
GVGNSGTLATVENVSGDISADLSK	YDR310C	SUM1	7.13	1	3	195000	467000	2.39
ENAEYER	YDR310C	SUM1	3.51	2	3	1120000	2520000	2.25
TAGDDGALDQTENTSISPK	YDR310C	SUM1	6.79	1	4	252000	577000	2.29
DTSLTDSVQDLFNSLK	YDR310C	SUM1	6.42	1	4	1270000	3130000	2.46
RYFVEPSTK	YDR310C	SUM1	2.79	0	2	228000	497000	2.18
LPSGPKDDVDTLALTSAQNQANSLR	YDR310C	SUM1	7.96	4	4	1850000	4340000	2.35
IITIKSSSENSGNNTTNNNNTDNVIK	YDR310C	SUM1	6.55	0	1	50100	70800	1.41
QVGSGFGSNPLHIK	YDR310C	SUM1	3.24	2	2	956000	2310000	2.42
YFVEPSTK	YDR310C	SUM1	3.09	1	2	3070000	7150000	2.33
SASISGISDHQQEGYQPLEQEK	YDR310C	SUM1	4.3	2	5	613000	1420000	2.32
ISGISDHQQEGYQPLEQEK	YDR310C	SUM1	6.97	0	1	33000	71600	2.17
LVDIDNEGSNANSDSLK	YDR310C	SUM1	7.11	0	1	35900	43500	1.21
TANSSSITPTPVTPNNLIQIK	YDR310C	SUM1	5.98	0	1	18400	51100	2.78
AKEEELINSSINEEDYAAK	YDR310C	SUM1	5.76	0	1	23900	39700	1.66
VLSHNQSVLENKLDDVMK	YDR310C	SUM1	-13.31	0	1	3360	636000	189
PSTANSSSITPTPVTPNNLIQIK	YDR310C	SUM1	6.4	0	1	30600	70700	2.31
KLDTDANAK	YDR310C	SUM1	1.41	0	1	84200	690000	8.19
VNHSNLLIENSSNNTSSQHNTSSSR	YDR310C	SUM1	5.75	3	5	692000	1540000	2.23
LPSGPKDDVDTLALTSAQNQANSLRK	YDR310C	SUM1	7.29	1	0	30400	103000	3.39
YFVEPSTKQESLLLSAPSSSR	YDR310C	SUM1	2.92	1	0	1300000	305000	0.24
NQVNTDILVNNLNER	YDR310C	SUM1	2.77	1	10	1460000	3250000	2.23
ERPSTANSSSITPTPVTPNNLIQIK	YDR310C	SUM1	6.85	2	5	2630000	6560000	2.49
DDVDTLALTSAQNQANSLR	YDR310C	SUM1	6.85	2	3	303000	681000	2.25
ALPSITDIPVSDDSDIKR	YDR310C	SUM1	4.13	1	1	657000	1660000	2.53
TPGDEETTTFVPLENSQPSDTIR	YDR310C	SUM1	7.74	0	1	12000	11800	0.98
SLTDSVQDLFNSLK	YDR310C	SUM1	5.52	0	1	13000	37200	2.86
NEIPINSLLPSSK	YDR310C	SUM1	9.29	0	1	121000	181000	1.5
FHQIPSSPSNPVSQPAPVR	YDR310C	SUM1	11.09	4	5	1100000	2280000	2.07
TNNENGKERPSTANSSSITPTPVTPNNLIQIK	YDR310C	SUM1	296.78	2	0	15000	301000	20.1
SSSENSGNNTTNNNNTDNVIK	YDR310C	SUM1	442.62	1	3	239000	574000	2.4
VLSHNQSVLENK	YDR310C	SUM1	6.94	3	4	486000	1090000	2.24
FSANSDINSDIR	YDR310C	SUM1	732.99	0	1	451000	958000	2.12
IKNEIPINSLLPSSK	YDR310C	SUM1	2.78	4	5	2580000	6600000	2.56
FSANSDINSDIRR	YDR310C	SUM1	4.48	1	0	385000	945000	2.45
DIPDVPITTGAYLEFK	YDR310C	SUM1	4.78	1	1	381000	1120000	2.94
DSEAFPHSSIEALK	YDR310C	SUM1	4.28	4	5	860000	2010000	2.34
TPGDEETTTFVPLENSQPSDTIRK	YDR310C	SUM1	6.45	0	1	53600	96700	1.8
KTPGDEETTTFVPLENSQPSDTIR	YDR310C	SUM1	373.38	2	4	425000	1100000	2.59
SASNQGAPFSPVNITLPTAVVQTSK	YDR310C	SUM1	7.99	6	6	2210000	5000000	2.26
QESLLLSAPSSSR	YDR310C	SUM1	2.91	1	0	334000	725000	2.17
DSEAFPHSSIEALKEGMDK	YDR310C	SUM1	-10.86	0	1	5600	360000	64.3
VNVEENK	YDR310C	SUM1	4.69	2	0	639000	1530000	2.39
LVSNAASVNLK	YDR310C	SUM1	2.67	0	3	3610000	8550000	2.37
SLELASLISTNGDPNAEDSNTTDTVHNNVEGK	YDR310C	SUM1	300.25	3	4	216000	506000	2.34
LATELTILQFK	YER111C	SWI4	3.81	0	1	30300	72900	2.41
VASEQTAFEVGDSVK	YOR344C	TYE7	3.95	1	0	114000	114000	1
TDNNDDSTPLKNEIELNDSFIK	YOR344C	TYE7	6.5	1	0	94300	127000	1.35
FSNPSSYSHSPEVSSSIK	YOR344C	TYE7	5.36	1	0	71300	21000	0.3
PSSYSHSPEVSSSIKR	YOR344C	TYE7	6.84	0	1	60000	68700	1.15
FSNPSSYSHSPEVSSSIKR	YOR344C	TYE7	5.91	1	0	56500	41400	0.73
REEDDNALSLADFEPA	YOR344C	TYE7	5.88	3	4	870000	728000	0.84
DYILYLQNNER	YOR344C	TYE7	5.37	0	1	79900	77900	0.98
KQDEDGAETAATTPLPSAA	YOR344C	TYE7	7.15	2	1	132000	101000	0.77
KQDEDGAETAATTPLPSA	YOR344C	TYE7	7.49	1	0	37200	25000	0.67
KQDEDGAETAATTPLPSAAATSTK	YOR344C	TYE7	5	3	1	2720000	2670000	0.98
AVDYILYLQNNER	YOR344C	TYE7	-0.12	6	8	5150000	5190000	1.01
LKSEIDTLKQDQK	YOR344C	TYE7	4.33	1	1	4990000	5810000	1.16
SEIDTLKQDQK	YOR344C	TYE7	4.16	0	1	628000	745000	1.19
EGPLQSQTSETTLNSDAATLQADALSQLSK	YDR213W	UPC2	10.05	0	2	67100	126000	1.88
VIELIEVDGK	YDR213W	UPC2	3.74	0	1	26900	45300	1.68
ASGSSNDSFPSSASTTK	YDR213W	UPC2	7.01	0	1	25900	77600	3
IPVPITLPK	YIL056W	VHR1	2.45	1	2	373000	1010000	2.71
SNSDFLPSSNYAADFQFSNK	YIL056W	VHR1	5.16	2	1	14100	52100	3.7
SSLTAFDNILNR	YIL056W	VHR1	3.08	0	1	531000	1360000	2.56
TC+57SPENLALLSQR	YIL056W	VHR1	3.4	0	1	107000	348000	3.25
DPSAPYAHGGDEK	YER064C	YER064C	4.43	0	1	22900	55800	2.44
LSSIEFLTILSQR	YER064C	YER064C	5	0	1	22500	96300	4.28
ASEQDDNIR	YER064C	YER064C	3.02	1	1	333000	752000	2.26
AQLNFNDEKK	YER064C	YER064C	2.9	1	1	80900	227000	2.81
VLNLILGSLVK	YER064C	YER064C	3.65	0	1	36000	93100	2.59
SSTSADSTIITLPSIEVPNTYDDDRLK	YER064C	YER064C	8.88	1	1	74000	223000	3.01
VNPPVSSQC+57VFTELDAHLTPNIDASLFK	YPL228W	CET1	5.58	1	1	33100	38100	1.15
VSYIHNDSC+57TR	YPL228W	CET1	3.52	1	1	55100	65100	1.18
IAGNAVGSVVK	YPL228W	CET1	2.56	1	0	110000	124000	1.13
FSIIESQTR	YPL228W	CET1	3.39	0	1	111000	117000	1.05
DLEVLNEISASSKPSK	YPL228W	CET1	5.99	2	1	151000	178000	1.18
KEEEANAAVDNIFEEK	YPL228W	CET1	6.58	0	1	85700	60000	0.7
QGNEGNIASNYITQVPLQK	YPL228W	CET1	6	0	1	22600	52300	2.31
ALQSINVK	YPL228W	CET1	3.09	1	0	198000	175000	0.88
IDPSFLNIIPDDDLTK	YPL228W	CET1	5.26	0	1	113000	120000	1.06
ISLNLELPVPDNDPPEKYK	YPL228W	CET1	6.09	1	1	59300	58700	0.99
LEKPSDDSIHQNSK	YPL228W	CET1	5.2	1	2	359000	411000	1.14
TFLNNGTIIR	YPL228W	CET1	4	1	0	204000	213000	1.04
TQHILDGK	YOL123W	HRP1	3.4	1	0	393000	406000	1.03
GFGFLSFEKPSSVDEVVK	YOL123W	HRP1	3.62	0	1	357000	315000	0.88
IFVGGIGPDVRPK	YOL123W	HRP1	6.04	1	1	453000	605000	1.34
YGTVTDLK	YOL123W	HRP1	5.41	0	1	311000	502000	1.61
GFGFVTYDSADAVDR	YOL123W	HRP1	1.11	1	0	230000	4090000	17.8
NSFAVIEFTPEVLDR	YDL051W	LHP1	4.06	0	1	57500	80400	1.4
FNGTVLVEFK	YDL051W	LHP1	3.72	1	0	90800	140000	1.54
LGEINQVR	YDL051W	LHP1	1.61	1	0	283000	394000	1.39
SYSNDDESNEILSYEGK	YDL051W	LHP1	6.18	0	1	85400	123000	1.44
VPLDLTAAR	YDL051W	LHP1	2.48	0	1	65700	47200	0.72
LSEALENADKK	YAL032C	PRP45	5.02	2	1	453000	928000	2.05
VSTALSSDRVEPAILTDQIAK	YAL032C	PRP45	4.34	1	1	482000	1010000	2.1
LDDFIPKR	YAL032C	PRP45	-4.68	1	0	261000	231000	0.89
LDDFIPK	YAL032C	PRP45	10.25	1	1	357000	737000	2.06
YVTETHQAPANLLLNNSHHIEVVSK	YAL032C	PRP45	2.41	1	2	160000	315000	1.97
TNYEKLDEAVNVK	YAL032C	PRP45	3.41	1	0	179000	373000	2.08
QSNFELSVPLPTK	YAL032C	PRP45	5.68	1	0	136000	196000	1.44
YHNGTPQTGAIVKPK	YAL032C	PRP45	5.46	1	1	183000	373000	2.04
LDEAVNVK	YAL032C	PRP45	4.35	0	2	698000	629000	0.9
RQSNFELSVPLPTK	YAL032C	PRP45	6.48	0	3	79200	144000	1.82
HEDQVYDNPLFVQQDIESIYK	YAL032C	PRP45	-0.54	1	1	44700	40100	0.9
AESDDKSDNYGA	YAL032C	PRP45	5	2	2	856000	1570000	1.83
NPNGYTVALER	YAL032C	PRP45	797.98	2	1	932000	755000	0.81
RSEQPDLQYDSR	YAL032C	PRP45	5.02	1	2	3110000	286000	0.09
SEGASGSHGPIQFTK	YAL032C	PRP45	5.75	1	2	393000	726000	1.85
SEQPDLQYDSR	YAL032C	PRP45	3.93	1	1	317000	560000	1.77
LDNTVNVTGLAHITEIADKKPEDLSALFGVGDR	YMR229C	RRP5	6.55	1	0	30700	37500	1.22
VASIDREHGFVNAIGK	YMR229C	RRP5	3.75	0	1	59900	79700	1.33
YVLLDLGNK	YMR229C	RRP5	3.45	1	1	102000	231000	2.26
GIFVYLSR	YMR229C	RRP5	2.2	2	2	44500	119000	2.67
LLPGAVFLGNITK	YMR229C	RRP5	-0.67	1	2	176000	51900	0.3
VLGYSPVDDIYQLSTDPK	YMR229C	RRP5	3.86	0	1	50700	110000	2.17
LLGIYEISEK	YMR229C	RRP5	3.15	0	1	166000	77100	0.46
SIEDHGATLDVGLPGFTGFIAK	YMR229C	RRP5	6.39	0	1	59700	92500	1.55
VFGLVSGVVNVSHLR	YMR229C	RRP5	2.26	0	1	123000	140000	1.14
GGASALTPLELK	YMR229C	RRP5	-6.26	1	1	145000	176000	1.21
IELSLRPATAK	YMR229C	RRP5	3.53	0	1	110000	114000	1.04
VGEIENSENLSSR	YMR229C	RRP5	4.67	1	0	56500	94300	1.67
APESVADFER	YMR229C	RRP5	1.33	0	1	110000	175000	1.59
VVTC+57DEDSR	YMR229C	RRP5	5.59	0	1	36300	43200	1.19
LTEAELSC+57LK	YDR464W	SPP41	2.9	0	1	42900	43400	1.01
ASEEVTLTEDK	YDR464W	SPP41	4.06	1	1	123000	282000	2.29
NYQYEDENVK	YDR464W	SPP41	1.37	0	1	38500	59100	1.54
IATDLNEDASLSDKK	YDR464W	SPP41	3.97	0	1	108000	242000	2.24
GLGDLSVSDLLPHDNLSR	YDR464W	SPP41	1.25	0	1	16700	20100	1.2
IKPEVSVINLVQNLVNTK	YDR464W	SPP41	5.37	1	0	27500	39400	1.43
LIDVSLKPLNEAKPK	YDR464W	SPP41	3.24	2	0	397000	849000	2.14
ANAFFGEGESETK	YDR464W	SPP41	2.87	0	1	118000	261000	2.21
ILIESPVEK	YDR464W	SPP41	3.5	1	0	569000	2710000	4.76
SAGTEISSSESPDK	YDR464W	SPP41	3.56	0	1	170000	312000	1.84
AFENELLSSAPTEEPSQEQSIGPVSSR	YDR464W	SPP41	7.1	0	1	81700	261000	3.19
ETQSVQEIK	YDR464W	SPP41	2.24	1	2	260000	445000	1.71
SQTAAGATPEEAR	YDR464W	SPP41	4.46	2	2	74600	137000	1.84
LSADATTAPEADGK	YDR464W	SPP41	2.73	0	2	159000	339000	2.13
PHSNSTIAGHTLK	YDR464W	SPP41	4.66	0	1	19900	44000	2.21
QVLNLDGLVPPSGR	YDR464W	SPP41	-0.2	0	1	69000	152000	2.2
ANSESITYTFDIPSPEEVQSKR	YDR464W	SPP41	8.64	1	0	47600	134000	2.82
ANSESITYTFDIPSPEEVQSK	YDR464W	SPP41	6.59	0	2	36400	84100	2.31
LETTETQANNTK	YDR464W	SPP41	3.24	0	3	409000	826000	2.02
STLHSDAAQLTGNEPDSVNTTTGKPK	YDR464W	SPP41	5.62	2	2	136000	265000	1.95
EVSPPQAISVK	YDR169C	STB3	0.86	1	1	624000	934000	1.5
NNSLAPNIDSVASSTNGVVSPK	YDR169C	STB3	6.24	0	1	82000	75600	0.92
NSSNNFGK	YDR169C	STB3	3.92	1	0	27700	20900	0.76
VDPANFDKELEATNFANAK	YDR169C	STB3	5.53	1	0	87100	135000	1.55
HITQTLC+57LDIPC+57FK	YDR169C	STB3	3.25	0	1	91000	151000	1.66
RVDPANFDKELEATNFANAK	YDR169C	STB3	2.26	1	0	361000	503000	1.39
NYLIVTTNPNSK	YDR169C	STB3	2.55	0	2	560000	830000	1.48
PTNPSFTNSQNGDIEPPLQHDQQK	YDR169C	STB3	371.36	0	1	65200	72300	1.11
LTATSEPTSR	YDR169C	STB3	4.01	1	1	1920000	2490000	1.3
VEHNITNIDGATTPPTAVASTTIPVNIK	YDR169C	STB3	7.35	1	2	83500	119000	1.43
SEASSSIFSKPISTSSPAGLAAAQR	YDR169C	STB3	5.51	3	3	1160000	1670000	1.44
VKDLISQESQR	YDR169C	STB3	4.38	0	2	924000	1450000	1.57
SQVVFADSTPENIEHEIIAQK	YDR169C	STB3	5.68	2	1	557000	761000	1.37
SEASSSIFSKPISTSSPAGLA	YDR169C	STB3	6.47	1	0	25000	30200	1.21
LNTHQDSSYLSPNTTSTTTPSNNNSNSNQAK	YDR169C	STB3	4	1	1	227000	200000	0.88
STLFPNK	YDR169C	STB3	0.74	0	1	930000	1320000	1.42
IC+57VSTDVFGR	YDL084W	SUB2	5.84	0	1	275000	399000	1.45
GSYVGIHSTGFKDFLLKPELSR	YDL084W	SUB2	6.15	1	0	95400	54600	0.57
FLQNPLEIFVDDEAK	YDL084W	SUB2	4.72	1	2	95600	162000	1.69
INLAINYDLTNEADQYLHR	YDL084W	SUB2	4.02	0	1	207000	319000	1.54
LTLHGLQQYYIK	YDL084W	SUB2	1.88	0	1	159000	261000	1.64
DVQEIFR	YDL084W	SUB2	1.2	0	1	257000	402000	1.56
GLAISFVSSKEDEEVLAK	YDL084W	SUB2	2.91	1	0	339000	373000	1.1
NKDTAPHIVVATPGR	YDL084W	SUB2	5.08	0	1	146000	215000	1.47
TAVFYGGTPISK	YDL084W	SUB2	2.16	0	1	342000	485000	1.42
EATPSNIAPGSKK	YOR038C	HIR2	6.15	0	1	59000	126000	2.14
TNDELNR	YOR038C	HIR2	2.9	1	0	638000	1170000	1.83
EATPSNIAPGSK	YOR038C	HIR2	7.33	1	0	254000	175000	0.69
TNDELNRK	YOR038C	HIR2	3.87	0	1	45500	96600	2.12
LAFPTNTIYPLLNPSLR	YOR038C	HIR2	6.13	2	2	94200	167000	1.77
DTNNINSVEK	YOR038C	HIR2	5.25	1	1	218000	397000	1.82
DLGVALPQTEIK	YOR038C	HIR2	4.8	1	1	358000	615000	1.72
VLDQDQVLFQDFIPK	YOR038C	HIR2	6.62	1	1	220000	406000	1.85
YSDDILTR	YOR038C	HIR2	2.24	1	0	338000	528000	1.56
QQQLVDTAFDR	YOR038C	HIR2	4.73	0	1	99700	181000	1.82
LEEPLAEQIPK	YOR038C	HIR2	1.18	1	1	707000	1260000	1.78
YSPINNPNLILDVK	YOR038C	HIR2	3.75	1	0	291000	565000	1.94
ELQPIDFLDTGLLLPNTSFSR	YOR038C	HIR2	4.69	1	2	352000	654000	1.86
VLVYSPAFYEKPNLK	YOR038C	HIR2	2.86	0	1	221000	498000	2.25
AENITLC+57SITK	YOR038C	HIR2	2.72	1	1	126000	178000	1.41
GVPNNATSC+57TALLDR	YOR038C	HIR2	3.19	0	1	128000	222000	1.73
GHYASLER	YBR215W	HPC2	3.5	0	1	121000	147000	1.21
KSSSASAILPKPTTTK	YBR215W	HPC2	6.17	4	2	572000	1220000	2.13
DTNAEVLNTDNSIKK	YBR215W	HPC2	5.6	0	2	158000	247000	1.56
SSLLTISSNEDSK	YBR215W	HPC2	3.02	0	1	87100	141000	1.62
ETGSDSEDLFNK	YBR215W	HPC2	6.07	0	1	293000	650000	2.22
AATKDGFFVYFGPLIEK	YBR215W	HPC2	4.01	0	1	31000	81100	2.62
SSSASAILPKPTTTK	YBR215W	HPC2	6.57	2	2	1010000	2040000	2.02
ISSLLTISSNEDSK	YBR215W	HPC2	658.14	1	5	3030000	6010000	1.98
LVAAPTVSPPK	YBR215W	HPC2	-1.11	1	0	346000	633000	1.83
RLVAAPTVSPPK	YBR215W	HPC2	1.54	1	1	473000	879000	1.86
DPHLGDNTPGILIAK	YBR215W	HPC2	0.19	1	1	711000	1310000	1.84
ENSSLSSIK	YBR215W	HPC2	2.49	2	2	694000	1360000	1.96
GSSSFAAK	YBR215W	HPC2	4.06	0	1	1000	5330000	5330
IPNIAEELAK	YBR215W	HPC2	4.34	0	1	224000	323000	1.44
DGFFVYFGPLIEK	YBR215W	HPC2	4.83	2	1	1060000	1950000	1.84
NTVELYQHSPSPVMTTNKTDTEEK	YBR215W	HPC2	-6.43	0	1	1000	225000	225
SISSVTNSDSNISSSK	YBR215W	HPC2	612.77	3	3	874000	1500000	1.72
ILQTAETK	YBR215W	HPC2	4.6	0	1	10100000	18700000	1.85
RSISSVTNSDSNISSSK	YBR215W	HPC2	7	1	0	39100	31800	0.81
KIPNIAEELAK	YBR215W	HPC2	1.79	3	4	2360000	4960000	2.1
NSNAASNNIPSAYAELHTEGNSIESLIKPPSSPR	YBR215W	HPC2	7.19	0	3	348000	633000	1.82
TLHINDTNGNK	YBR215W	HPC2	5.7	2	3	368000	678000	1.84
KENSSLSSIK	YBR215W	HPC2	8.02	1	1	429000	995000	2.32
TSSPVNLDVESTAQSLGK	YBR215W	HPC2	5.56	2	1	1860000	3430000	1.84
AGLPPLSSTEITQEISK	YDR174W	HMO1	2.58	0	1	49200	74900	1.52
SLQHAAEPPVEK	YDR174W	HMO1	4.34	0	1	205000	237000	1.16
DSLVSSLFELSK	YDR174W	HMO1	3.32	2	2	291000	443000	1.52
QAYNVELENYQR	YDR174W	HMO1	2.36	1	1	120000	180000	1.5
AGLTFPVGR	YBL003C|YDR225W	HTA2|HTA1	1.4	2	1	866000	959000	1.11
NDDELNK	YBL003C|YDR225W	HTA2|HTA1	4.83	1	0	150000	425000	2.83
NDDELNKLLGNVTIAQGGVLPNIHQNLLPK	YBL003C|YDR225W	HTA2|HTA1	8.27	2	1	247000	359000	1.45
LLGNVTIAQGGVLPNIHQNLLPK	YBL003C|YDR225W	HTA2|HTA1	3.1	0	1	336000	424000	1.26
VLKQTHPDTGISQK	YBL002W|YDR224C	HTB2|HTB1	4.91	0	1	24700	37700	1.53
ETYSSYIYK	YBL002W|YDR224C	HTB2|HTB1	1.63	1	2	1870000	2580000	1.38
LILPGELAK	YBL002W|YDR224C	HTB2|HTB1	2.83	1	0	3540000	5320000	1.5
HAVSEGTR	YBL002W|YDR224C	HTB2|HTB1	5.53	1	2	281000	424000	1.51
AVTKYSSSTQA	YBL002W|YDR224C	HTB2|HTB1	2.27	1	1	81000	122000	1.51
QTHPDTGISQK	YBL002W|YDR224C	HTB2|HTB1	5.52	1	0	649000	968000	1.49
KETYSSYIYK	YBL002W|YDR224C	HTB2|HTB1	5.39	2	2	1740000	3020000	1.74
EIQTAVR	YBL002W|YDR224C	HTB2|HTB1	2.54	1	1	12900000	18600000	1.44
LVTDNSVEEK	YBR245C	ISW1	4.5	1	1	86600	244000	2.82
IQAIDDYNAPDSK	YBR245C	ISW1	1.58	0	1	93700	106000	1.13
IPGPFLVIAPK	YBR245C	ISW1	2.5	1	1	157000	218000	1.39
LRLDQLVIQQNR	YBR245C	ISW1	4.68	0	1	60300	89000	1.48
IEDTSNVGTEQLVAEKIPENETTH	YBR245C	ISW1	6.02	1	1	142000	175000	1.23
IIENEEEK	YBR245C	ISW1	4.48	1	1	300000	406000	1.35
FVFLLTTR	YBR245C|YOR304W	ISW1|ISW2	1.19	1	1	89700	93600	1.04
LLDILEDYC+57YFR	YBR245C|YOR304W	ISW1|ISW2	2.34	1	1	31800	51600	1.62
SLDHLGLTFK	YOL004W	SIN3	2.54	0	1	1000	80900	80.9
FADQPDIYKHFLEILQTYQR	YOL004W	SIN3	6.44	0	1	31400	65500	2.09
QQQQFLYPASGYYGHPSNR	YOL004W	SIN3	10.3	0	1	52800	74600	1.41
GYPILIQGFNTFLPQGYR	YOL004W	SIN3	7.78	0	1	47900	68300	1.43
EPSLQGNKPGFVQQQQR	YOL004W	SIN3	4.33	0	1	87200	165000	1.89
YYVTSYALPHPTEGIPHEK	YOL004W	SIN3	3.21	0	1	27300	59000	2.16
ITLPSLSALSTK	YOL004W	SIN3	0.08	1	1	282000	537000	1.9
FDNPLPIKAPVHTEEPK	YOL004W	SIN3	5.44	0	1	33900	70200	2.07
FDNPLPIK	YOL004W	SIN3	2.41	0	2	132000	185000	1.4
DALSYLEQVK	YOL004W	SIN3	2.38	0	1	281000	120000	0.43
TSAGNQGIESETEK	YOL004W	SIN3	3.84	0	1	18400	237000	12.9
ALTTNIINNALNEAR	YDR359C	VID21	8.73	0	1	35400	109000	3.08
ADDLIDER	YDR359C	VID21	-0.1	0	1	99000	161000	1.63
SESHFVPSHDNSIR	YDR359C	VID21	6.65	0	1	34400	65300	1.9
LLHTAATPITK	YDR359C	VID21	3.4	0	1	127000	146000	1.15
LTELYC+57VSR	YDR359C	VID21	7.55	0	1	131000	93100	0.71
YAILLESFIK	YGR056W	RSC1	3.98	0	1	47900	64200	1.34
GPSVIVNER	YLR357W	RSC2	2.45	0	1	325000	442000	1.36
YALVLEK	YLR357W	RSC2	-1.66	0	1	566000	912000	1.61
YIIRPNDSPEEGQVDIETGTITTNTPTANALPK	YLR357W	RSC2	9.73	1	1	61900	100000	1.62
KPLININPYTR	YLR357W	RSC2	1.05	1	0	147000	237000	1.61
YPQLVYPDLGPLPDEPGYEEFQQK	YLR357W	RSC2	5.44	1	1	85200	139000	1.63
PDDNSNSSTQNSSALYK	YLR357W	RSC2	4.98	2	1	42200	67100	1.59
IINSGDPHLSLPLNR	YLR357W	RSC2	2.96	1	1	340000	529000	1.56
NPVSFNTLKK	YLR357W	RSC2	0.43	0	1	138000	86300	0.63
YNIPTIIDDLTSQASR	YLR357W	RSC2	4.37	2	2	220000	315000	1.43
GRPPIIDLPYIQR	YLR357W	RSC2	2.01	1	0	130000	211000	1.62
NQNDPQKPIVGQIFR	YLR357W	RSC2	6.88	1	1	51600	96900	1.88
DTNLC+57SR	YFR037C	RSC8	4.27	1	0	202000	321000	1.59
FLSLPIEDNYIR	YFR037C	RSC8	3.29	1	1	107000	158000	1.48
EGEEVGEGDSIAK	YFR037C	RSC8	2.78	0	1	66100	86100	1.3
LSPYEYLTITAVR	YFR037C	RSC8	1.95	2	3	100000	133000	1.33
SNPDFFNDSSR	YFR037C	RSC8	4.35	1	0	194000	307000	1.58
NVYDSAQDFNALQDESR	YFR037C	RSC8	4.49	0	1	26300	77800	2.96
VYIC+57HTC+57GNESINVR	YFR037C	RSC8	3.98	0	1	27600	57600	2.09
VLLVDQQGLR	YMR091C	NPL6	3.56	0	1	27500	42200	1.53
SSAQLEQLLYR	YIL126W	STH1	1.59	0	1	281000	472000	1.68
VYYDDGLTEEQFLEAVEDDNMSLEDAIKK	YIL126W	STH1	-8.42	0	1	1030	27400	26.6
LSFTISHYYR	YIL126W	STH1	2.31	1	1	72100	124000	1.72
EQLDEVDSHPR	YIL126W	STH1	3.59	1	2	284000	428000	1.51
LGSEEQPEITIPKPR	YIL126W	STH1	5.19	2	2	133000	239000	1.8
TTVLENNDGKR	YIL126W	STH1	5.69	1	1	204000	341000	1.67
TTVLENNDGK	YIL126W	STH1	3.66	1	0	114000	185000	1.62
TISIVTAEDK	YIL126W	STH1	1.84	0	1	82900	110000	1.33
TALGDPDTEIR	YIL126W	STH1	3.25	0	1	103000	199000	1.93
LIESETNRDDDDKAELDDDELNDTLAR	YIL126W	STH1	6.05	1	0	79800	39500	0.5
LITTDSVEEVILER	YIL126W	STH1	7.43	1	1	100000	159000	1.59
INSIIDFIK	YIL126W	STH1	4.48	0	1	108000	178000	1.65
GNSDLLFR	YIL126W	STH1	2.47	0	1	192000	287000	1.49
SLGIFPTVEK	YIL126W	STH1	3	2	1	327000	564000	1.72
DQDIYETK	YIL126W	STH1	3.23	0	1	154000	255000	1.66
ISADFNAK	YIL126W	STH1	2.17	0	1	208000	540000	2.6
GAVGNSEAIPGLSAGVNNDNTK	YGR275W	RTT102	6.35	2	2	72800	136000	1.87
ATGAPSANQGDEALSVDDIR	YGR275W	RTT102	6.56	1	2	94900	123000	1.3
SDAYATEFDLETEEYVPLPK	YDR190C	RVB1	4.6	1	1	49100	47700	0.97
TALALAISQELGPK	YDR190C	RVB1	2.11	0	1	109000	133000	1.22
EIVVNDVNEAK	YDR190C	RVB1	4.31	1	0	296000	235000	0.79
ALESNIAPVVVLASNR	YDR190C	RVB1	2.82	0	2	173000	596000	3.45
ENPGVNSSNSGAVTR	YDR190C	RVB1	6.11	1	1	132000	137000	1.04
GTEDVISPHGVPPDLIDR	YDR190C	RVB1	2.7	0	1	95700	85700	0.9
EVYEGEVTELTPEDAENPLGGYGK	YDR190C	RVB1	6.26	1	1	28900	37200	1.29
LDPTIYESIQR	YDR190C	RVB1	-0.6	1	0	196000	139000	0.71
LLFLDAK	YDR190C	RVB1	2.68	1	0	392000	423000	1.08
RVEGGFVGQIEAR	YDR190C	RVB1	5	1	0	7220000	503000	0.07
VPFC+57PLVGSELYSVEVK	YDR190C	RVB1	6.34	1	1	49900	57800	1.16
TQGFLALFTGDTGEIR	YPL235W	RVB2	5.44	1	0	33300	38400	1.15
LFNAPDSEYLC+57FILSTR	YOR290C	SNF2	9.14	1	2	23500	32900	1.4
STSEEQEALLR	YOR290C	SNF2	4.55	1	1	135000	173000	1.28
KPIPFEFQAVIQK	YOR290C	SNF2	3.52	0	1	59100	107000	1.81
SELPDIYSR	YOR290C	SNF2	3.03	0	1	200000	199000	1
LITTNSVEEVILER	YOR290C	SNF2	5.9	0	2	58500	84700	1.45
INNISAEDR	YOR290C	SNF2	2.03	1	1	448000	246000	0.55
SLLDAEEER	YOR290C	SNF2	0.37	0	1	90300	199000	2.2
NNPQVVNAITVAQQQVQR	YBR289W	SNF5	7.68	0	1	16800	58700	3.49
IVNVLSK	YJL176C	SWI3	3.97	0	1	268000	508000	1.9
LNPNEYFSVTTAR	YJL176C	SWI3	5.19	0	1	150000	241000	1.61
LNFNQNSSK	YJL176C	SWI3	6.08	1	1	158000	457000	2.89
LDSQETPSTEESR	YJL176C	SWI3	5.61	1	0	73400	119000	1.62
IHSIEVQSLPEFFTNR	YJL176C	SWI3	4.17	1	1	111000	189000	1.7
EGSEIAISSLGYR	YJL176C	SWI3	3.33	1	0	100000	138000	1.38
SHIFATNEER	YJL176C	SWI3	6.09	0	1	117000	447000	3.82
NVSGDAAALFR	YJL176C	SWI3	2.83	0	1	131000	234000	1.79
DAESEAITVTAK	YJL176C	SWI3	4.42	0	1	233000	370000	1.59
TSTVVSSETTNEK	YDR334W	SWR1	5.42	1	1	60600	149000	2.46
YDLLTNELFHLR	YDR334W	SWR1	4.3	1	0	32000	39200	1.23
EFVSLVDYDPTHFNDSESFQK	YDR334W	SWR1	4.06	0	1	57100	54100	0.95
FAGETVHEK	YBR231C	SWC5	5.84	0	1	29900	55900	1.87
THKYESLTVESIPAK	YBR231C	SWC5	5.52	0	1	21700	34800	1.6
SNTDVSFLK	YDR485C	VPS72	1.09	1	1	509000	915000	1.8
NFVTLYDFPNAPPNLKDFNTNLFGDR	YDR485C	VPS72	0.69	1	1	181000	329000	1.82
IQDPISKEEGR	YDR485C	VPS72	3.72	0	1	190000	380000	2
VNSDELKPTALPDVTLDAIANK	YDR485C	VPS72	7.01	2	1	226000	399000	1.77
IVHQINTEINKDLEIK	YDR485C	VPS72	3.9	1	1	269000	489000	1.82
DTANVDESSAENSLSTQTYEGPEQLTSR	YDR485C	VPS72	8.15	1	1	288000	490000	1.7
ENTFENSSPAAQVVSQR	YDR485C	VPS72	6.03	1	1	106000	190000	1.79
NIITNEQK	YDR485C	VPS72	3.51	1	1	370000	682000	1.84
TQPPTGVFLANGIR	YDR485C	VPS72	2.56	1	1	448000	740000	1.65
DETTNEDSDDQVR	YDR485C	VPS72	4.69	1	1	444000	714000	1.61
TGVPYSDVEAYK	YDR485C	VPS72	2.54	1	1	1770000	1500000	0.85
SLDTNTEFIIQTR	YDR485C	VPS72	5.98	1	0	156000	224000	1.44
QVTFTDHPQVAIIDTEESPSKK	YDR485C	VPS72	6.67	4	3	50300	84600	1.68
NFVTLYDFPNAPPNLK	YDR485C	VPS72	5.22	0	1	256000	407000	1.59
TEGIENLSHNVPQETK	YDR485C	VPS72	4.76	1	2	221000	382000	1.73
SDIKRDETTNEDSDDQVR	YDR485C	VPS72	7.2	1	0	31000	57400	1.85
ETPIFLESLTR	YDR110W	FOB1	10.18	1	0	31800	45000	1.42
LFVLLPPIDPK	YNL132W	KRE33	2.06	0	1	28300	26900	0.95
IVPQDSDSSSFPK	YJL076W	NET1	3.69	1	0	301000	529000	1.76
SFLPPPTQPQSPPIR	YJL076W	NET1	5.47	1	1	182000	357000	1.96
FLLFTKPTNTLLNLSDEIIDK	YJL076W	NET1	7.59	1	0	61900	118000	1.91
SQSSIADNNGSPVK	YJL076W	NET1	702.42	0	1	38200	67100	1.76
VETKPATQASSFPVVGGSPSVATK	YJL076W	NET1	5.11	2	3	167000	346000	2.07
SQAEPSGIVEPK	YJL076W	NET1	5.2	1	1	233000	497000	2.13
KPPVTTPR	YJL076W	NET1	1.45	1	0	115000	230000	2
DVFNVNNIVR	YJL076W	NET1	5.54	1	0	389000	1900000	4.88
EILPTIPHNDQPILASSDK	YJL076W	NET1	6.08	1	0	186000	381000	2.05
KRPPTGTTTTTTIR	YJL076W	NET1	5.87	1	0	721000	1670000	2.32
EGPSSPASILPAK	YJL076W	NET1	5.42	1	1	411000	687000	1.67
SSLETIVEK	YJL076W	NET1	3.18	1	0	146000	229000	1.57
SKLNNGSPQSVQPQQQIPSSSGVLR	YJL076W	NET1	7.79	0	1	41200	104000	2.52
GTTSFNEEGNRK	YJL076W	NET1	6.64	1	0	181000	274000	1.51
NEIDLDDSAPVSLYK	YJL076W	NET1	4.98	0	1	54800	139000	2.54
LNNGSPQSVQPQQQIPSSSGVLR	YJL076W	NET1	7.4	1	1	81900	120000	1.47
SSIVEEDIVSR	YJL076W	NET1	0.81	1	1	429000	747000	1.74
ISSGIDAGKK	YJL076W	NET1	1.01	0	1	368000	865000	2.35
GTTSFNEEGNR	YJL076W	NET1	6.71	0	1	31300	70900	2.27
SSLETIVEKK	YJL076W	NET1	3.13	0	1	49400	104000	2.11
SANIGGEDLNK	YJL076W	NET1	3.02	0	1	361000	204000	0.57
NESAQIDR	YJL076W	NET1	3.6	0	1	414000	395000	0.95
RLEYVYEVDKFGK	YNL216W	RAP1	2.93	1	1	175000	372000	2.13
SNDQEQIR	YNL216W	RAP1	5.6	1	2	116000	89000	0.77
LHEVISGDYEPSQAEK	YNL216W	RAP1	6.55	2	1	109000	165000	1.51
DADAHDSLNDIDQLAR	YNL216W	RAP1	6.89	2	2	174000	326000	1.87
LQEQAQLLR	YNL216W	RAP1	0.45	1	1	126000	212000	1.68
TEIISTNTNGATEDSTSEK	YNL216W	RAP1	501.42	1	1	52800	50300	0.95
NDLSNISNSLPFEYPHEIAEAIR	YNL216W	RAP1	4.56	1	0	125000	178000	1.42
ANGGEVLDSKPR	YNL216W	RAP1	5.07	0	3	215000	493000	2.29
DLFQIDPDTGR	YNL216W	RAP1	3.57	0	1	385000	611000	1.59
IATTDLFLPLFFHFGSTR	YNL216W	RAP1	3.45	1	0	403000	744000	1.85
SLITDEDTPTAIAR	YNL216W	RAP1	1.32	1	1	310000	825000	2.66
FSADEDYTLAIAVK	YNL216W	RAP1	1.55	0	1	71600	140000	1.96
ASFTDEEDEFILDVVR	YNL216W	RAP1	3.8	1	2	172000	309000	1.8
RPGVPTPGNYNSAAK	YNL216W	RAP1	3.53	2	1	159000	4350000	27.4
LEDSGTC+57ELNK	YBR275C	RIF1	-4.58	1	0	513000	15400	0.03
SFTQDNIAQYK	YBR275C	RIF1	3.88	1	1	68300	79200	1.16
TFLYTLAQETEGTNR	YLR442C	SIR3	3.76	0	1	85100	119000	1.4
KIHIQETQEFSK	YLR442C	SIR3	3.98	0	1	19200	179000	9.32
LFYITNADDSTK	YLR442C	SIR3	4.51	0	1	34500	104000	3.01
FVPIDIFQIIR	YLR442C	SIR3	3.75	1	1	71100	205000	2.88
NVANVSGSTEK	YLR442C	SIR3	4.13	1	1	129000	242000	1.88
HTLALETVLIK	YLR442C	SIR3	3.69	0	1	127000	144000	1.13
RVSVPVSGQK	YLR442C	SIR3	4.46	0	1	36900	116000	3.14
VSVPVSGQK	YLR442C	SIR3	5.17	0	1	213000	507000	2.38
ILQYFEK	YLR442C	SIR3	4.99	1	0	65000	183000	2.82
IKIEPSADDDVNNGNIPSQR	YLR442C	SIR3	4.04	0	1	101000	92100	0.91
GTSTTHGSISPQEESVSPNISSASPSALTSPTDSSK	YLR442C	SIR3	9.96	1	1	58300	176000	3.02
ISDGLSFGK	YLR442C	SIR3	2.14	0	1	151000	212000	1.4
FAPDNQVTDSSQLNK	YLR442C	SIR3	4.66	0	2	31300	88600	2.83
YAC+57EPTAEK	YLR442C	SIR3	3.16	0	1	99500	299000	3.01
LSIIC+57VGGHNVTIR	YLR442C	SIR3	3.87	0	1	50900	138000	2.71
IC+57EAAVEISKK	YLR442C	SIR3	0.71	1	1	39000	149000	3.82
VSAGDSGISPEESK	YDR227W	SIR4	-0.07	0	1	141000	192000	1.36
NNYNSFPHSNLEK	YDR227W	SIR4	4.77	1	2	38700	84100	2.17
HAQQQTSTFNSKPVR	YDR227W	SIR4	6.29	0	1	52400	109000	2.08
NFAHSDSLSVPK	YDR227W	SIR4	1.68	0	1	31400	57900	1.84
VQGESHIDSR	YDR227W	SIR4	4.48	0	1	81800	76000	0.93
SLLNLFSNVLK	YDR227W	SIR4	3.98	1	1	41900	88600	2.11
TIVPISTSQTNNSFLSGVK	YDR227W	SIR4	4.4	1	2	25900	40700	1.57
NNTLNVTPSK	YDR227W	SIR4	4.29	0	1	38400	57500	1.5
NVKPSSPPDVK	YDR227W	SIR4	4.89	0	1	26800	61400	2.29
HEYSDNFPVSLSQPSKK	YDR227W	SIR4	9.24	0	1	14200	33300	2.35
ANFLETIASTEKPENK	YDR227W	SIR4	3.26	0	1	65800	167000	2.54
AASALDEK	YDR227W	SIR4	2.58	0	1	119000	280000	2.35
SAISNNFR	YDR227W	SIR4	8.27	0	1	73700	153000	2.08
SQNTALPSTHK	YDR227W	SIR4	5.28	1	2	237000	510000	2.15
SESKPFSSDALSK	YDR227W	SIR4	5.57	0	1	52300	150000	2.87
FLHFTDGDNTLLQLSNEILTK	YKR010C	TOF2	4.91	1	1	41700	114000	2.73
ESIEIVSLQDR	YKR010C	TOF2	-1.31	0	1	83000	224000	2.7
ENIPSSTQQQK	YKR010C	TOF2	2.21	0	1	143000	329000	2.3
DIFANAGKPPNAASTIK	YKR010C	TOF2	3.58	0	1	58100	104000	1.79
EGVVTQGSDNNK	YKR010C	TOF2	7.32	0	1	67500	145000	2.15
LQLLEDVVGAK	YJL074C	SMC3	11.64	0	1	94900	199000	2.1
FVLSDDYSNLKR	YJL074C	SMC3	2.17	0	1	62600	133000	2.12
GQLEDFDSELIHLK	YJL074C	SMC3	4.23	0	1	61200	115000	1.88
VTFIPLNR	YJL074C	SMC3	4.79	1	1	94100	152000	1.62
LILEESLNAIILK	YJL074C	SMC3	3.79	1	1	153000	263000	1.72
NETIIDNFSPHQNVIIGSNGSGK	YJL074C	SMC3	4.28	0	1	41400	85000	2.05
ILEELDFVR	YJL074C	SMC3	1.66	0	1	160000	37900	0.24
LNTFENDLLQEFDSELSKEEK	YJL074C	SMC3	6.48	1	0	83500	79700	0.95
LNAITLDGDR	YJL074C	SMC3	1.09	0	1	164000	166000	1.01
SLANGIINVK	YJL074C	SMC3	4.24	0	1	101000	308000	3.05
LSLDSDVK	YJL074C	SMC3	-2.62	1	0	371000	358000	0.97
ELEEQESESER	YFR031C	SMC2	5.42	1	1	27600	87700	3.18
ALESEIASSSAK	YFR031C	SMC2	3.16	0	1	84500	300000	3.55
LFNVVVQDSQTATQLLER	YFR031C	SMC2	3.59	1	1	80800	128000	1.58
ASSLQDLIYK	YFR031C	SMC2	5.23	0	1	54200	108000	1.99
IVVSYEYYNIK	YFR031C	SMC2	4.93	0	1	56200	170000	3.02
VENLNDTTEK	YFR031C	SMC2	3.07	0	1	48700	46600	0.96
LVHDLNK	YFR031C	SMC2	4.48	0	1	113000	217000	1.92
YAFSQPTNSTTTSLHVPNLQPPK	YLR086W	SMC4	9.22	0	1	68100	164000	2.41
LSDLIHK	YLR086W	SMC4	-1.44	0	1	361000	317000	0.88
LNSLLTYIK	YLR086W	SMC4	2.7	0	1	142000	274000	1.93
LRGEYNDLQSETK	YLR086W	SMC4	3.67	1	0	73300	174000	2.37
GLNELSIR	YLR086W	SMC4	3.18	1	2	203000	162000	0.8
LSEDELR	YLR086W	SMC4	-4.7	0	1	372000	555000	1.49
TLSSLALVFALHK	YLR086W	SMC4	5.85	1	0	82200	178000	2.17
NSLESGKETALEFLEK	YLR086W	SMC4	2.59	0	1	43700	118000	2.7
LDILVAK	YLR086W	SMC4	5.38	0	1	354000	167000	0.47
KLVLSSGENR	YLR086W	SMC4	3.03	0	1	102000	270000	2.65
DVELSSDELK	YLR086W	SMC4	2.55	1	1	87700	225000	2.57
ELDVELIESK	YLR086W	SMC4	3.91	1	0	2540000	165000	0.07
LFINELVLENFK	YLR086W	SMC4	7.53	2	3	540000	1170000	2.17
SYSQSPPR	YLR086W	SMC4	5.75	1	0	120000	336000	2.8
LGTNQSDKVDDYTPEEVDK	YLR086W	SMC4	5.8	1	1	26300	47500	1.81
SEITQQEK	YLR086W	SMC4	5.25	0	1	50300	93300	1.85
ESQIQLAESELSLLEETQAK	YLR086W	SMC4	4.34	0	1	74200	144000	1.94
NAQFIVISLR	YLR086W	SMC4	0.34	1	1	75500	113000	1.5
SEAFPSLQSC+57SVAVHFQYVIDESSGTSR	YLR086W	SMC4	7.35	0	1	54400	96700	1.78
LGDLGVIDDSFDVAISTAC+57PR	YLR086W	SMC4	7.75	0	1	41500	102000	2.46
LYAIIINYTK	YLR272C	YCS4	4.51	1	1	132000	204000	1.55
LLNDEYNYPQLTEDILK	YLR272C	YCS4	4.32	1	1	147000	208000	1.41
TLVYLEK	YLR272C	YCS4	1.83	0	1	757000	1150000	1.52
VESQETLNDTIER	YLR272C	YCS4	6.15	0	1	64200	133000	2.07
GSESQLNSTLK	YLR272C	YCS4	2.64	1	1	208000	285000	1.37
NSKNDSANVELFK	YLR272C	YCS4	4.91	1	0	26600	36800	1.38
LFFTELASK	YLR272C	YCS4	3.01	0	1	80000	127000	1.59
TELEGSFNK	YLR272C	YCS4	2.03	0	1	654000	380000	0.58
FQDSNPYVR	YLR272C	YCS4	2.46	1	1	293000	423000	1.44
FTSLAVR	YLR272C	YCS4	3.52	1	0	192000	12600000	65.6
LQTQLSYLISSSLSNLSK	YLR272C	YCS4	4.32	0	1	90200	206000	2.28
GKPEEEDSILSLEQSSR	YLR272C	YCS4	3.53	0	1	21500	41600	1.93
AINQELEDVAVK	YLR272C	YCS4	3.31	1	0	190000	284000	1.49
TVTFLILAGQVK	YLR272C	YCS4	4.93	0	1	28600	66600	2.33
VSSQSTNLNR	YLR272C	YCS4	5.1	0	1	128000	138000	1.08
AISNFLIK	YLR272C	YCS4	-1.09	1	1	411000	702000	1.71
ENELLFGEK	YLR272C	YCS4	3.49	1	1	405000	595000	1.47
AINQELEDVAVKK	YLR272C	YCS4	6.65	2	0	422000	756000	1.79
GTNDEGTSISVHLIEC+57YK	YLR272C	YCS4	6.1	1	1	81900	110000	1.34
FC+57PIVEEIVSNSSR	YLR272C	YCS4	3.82	1	2	234000	312000	1.33
TATLC+57LEK	YLR272C	YCS4	4.02	0	1	240000	367000	1.53
IKDIDDQIQQLLLK	YOL034W	SMC5	2.23	0	1	33600	57600	1.71
DLGFEGYLSDFITGDKR	YOL034W	SMC5	7.73	1	1	68500	107000	1.56
ELSSADTTPPVPAETVR	YOL034W	SMC5	3.65	0	1	28100	38500	1.37
RDYYTATNFIETLEDDNQLIDIAK	YJR089W	BIR1	11.9	0	1	17600	31000	1.76
VIKPEFEPVPSVAR	YJR089W	BIR1	3.89	2	0	240000	391000	1.63
NYFHDLLK	YJR089W	BIR1	1.89	0	1	56700	94600	1.67
NLVSGTSSYPR	YJR089W	BIR1	1.27	1	1	151000	202000	1.34
SGDNSSNITAIPK	YJR089W	BIR1	5.03	1	1	138000	144000	1.04
KLFDEEFSGK	YJR089W	BIR1	-1.64	1	2	173000	362000	2.09
ELDIPIDSSTVEIK	YJR089W	BIR1	4.02	0	1	80800	162000	2
GSSFNEGNNEK	YJR089W	BIR1	5.15	1	0	173000	239000	1.38
ETSTSLADNSK	YJR089W	BIR1	4.91	0	1	304000	467000	1.54
TLSEEIEQLNK	YOR195W	SLK19	3.96	0	1	127000	91800	0.72
KNDGNIDILPLDNNLSDFYK	YMR117C	SPC24	6.92	0	1	42700	39700	0.93
DLAIGAHGGKK	YKL112W	ABF1	4.5	1	1	1510000	1900000	1.26
LDFVTDDLEYHLANTHPDDTNDKVESR	YKL112W	ABF1	7.94	3	1	137000	223000	1.63
YGLTAEDFEKR	YKL112W	ABF1	4.36	1	0	1810000	2150000	1.19
YGLTAEDFEK	YKL112W	ABF1	3.72	1	1	1700000	2000000	1.18
ETAQLAIDKINSYKR	YKL112W	ABF1	4.28	3	0	1120000	1360000	1.21
DLAIGAHGGK	YKL112W	ABF1	5.07	0	2	3250000	3810000	1.17
NYSDVVNDEDINVAIANAVANVDSQSNNK	YKL112W	ABF1	8.54	1	1	140000	165000	1.18
TKIEPYHSHPLEDNLSLGK	YKL112W	ABF1	5.55	0	1	56800	79900	1.41
LLSQIAR	YKL112W	ABF1	2.46	0	1	8420000	9510000	1.13
HQEISSAGTSSNTTK	YKL112W	ABF1	3.29	2	2	748000	784000	1.05
IEPYHSHPLEDNLSLGK	YKL112W	ABF1	5.31	1	2	1090000	1230000	1.13
NEDDKLPHEVAEQLR	YKL112W	ABF1	6.57	7	6	1150000	1250000	1.09
FDQILESSYNNSNHTVSK	YKL112W	ABF1	5.83	6	5	1700000	1810000	1.06
ETAQLAIDK	YKL112W	ABF1	1.52	1	0	2310000	2270000	0.98
GLDESNDGGNENVHPTLAEVDAQEAR	YKL112W	ABF1	8.21	1	1	152000	174000	1.14
QHLSDITLEER	YKL112W	ABF1	4.1	1	0	539000	640000	1.19
NDTEDDSINK	YKL112W	ABF1	4.17	5	6	3090000	3740000	1.21
LVVNYYEYKHPIINK	YKL112W	ABF1	3.4	0	1	278000	380000	1.37
ILQNDLKFDQILESSYNNSNHTVSK	YKL112W	ABF1	5.71	2	1	61600	64200	1.04
LVVNYYEYK	YKL112W	ABF1	1.83	1	3	3620000	4160000	1.15
LDFVTDDLEYHLANTHPDDTNDK	YKL112W	ABF1	7.22	1	2	98700	222000	2.25
VSNDSKLDFVTDDLEYHLANTHPDDTNDKVESR	YKL112W	ABF1	5.54	2	0	63400	104000	1.64
SNEVNGNNDDDADANNIFK	YKL112W	ABF1	482.19	8	8	364000	412000	1.13
SNSIDYAK	YKL112W	ABF1	6.34	1	1	1290000	1370000	1.06
GLDDESGPTHGNDSGNHR	YKL112W	ABF1	7.77	5	6	2930000	3230000	1.1
HFTFAC+57HLK	YKL112W	ABF1	2.75	1	1	252000	311000	1.23
C+57GNNTDTLTLIADNTPDSIILLFEDTKK	YBR088C	POL30	-323.48	1	0	133000	149000	1.12
EDGIIAQAVDDSR	YBR088C	POL30	5.72	0	1	149000	281000	1.89
IEELQYDSTLSLPSSEFSK	YBR088C	POL30	2.43	1	2	101000	190000	1.88
SGFLQFFLAPK	YBR088C	POL30	4.38	2	1	656000	1280000	1.95
VLLVSLEIGVEAFQEYR	YBR088C	POL30	7.13	0	1	15700	38100	2.43
FEEASLFKR	YBR088C	POL30	3.55	1	2	196000	438000	2.23
LSSEAPALFQFDLK	YBR088C	POL30	2.86	1	2	529000	970000	1.83
FEEASLFK	YBR088C	POL30	2.96	0	1	128000	284000	2.22
ELILFSLADNIR	YNL088W	TOP2	4.63	2	1	50600	55500	1.1
TEEEENAPSSTSSSSIFDIK	YNL088W	TOP2	7.93	2	2	61200	61500	1
TPSVSETK	YNL088W	TOP2	6.71	1	0	170000	156000	0.92
DYYGC+57YPLR	YNL088W	TOP2	4.76	0	1	25200	165000	6.55
VLLINLGAIGSEITK	YPR180W	AOS1	4.13	1	2	268000	344000	1.28
GIEFAPVAAIIGGAVAQDVINILGK	YPR180W	AOS1	3.86	1	0	121000	163000	1.35
LSEDEIALYDR	YPR180W	AOS1	1.5	1	1	359000	425000	1.18
C+57LLVGAGGIGSELLK	YDR390C	UBA2	4.23	1	0	274000	328000	1.2
TFPVC+57TIR	YDR390C	UBA2	3.98	0	1	1690000	1910000	1.13
LLFDYDFEDLNDR	YDR390C	UBA2	8.42	1	2	2250000	2720000	1.21
EQNHIEFDKDDADTLEFVATAANIR	YDR390C	UBA2	8.97	3	2	170000	237000	1.39
AIVAGASSLISLR	YDR390C	UBA2	2.21	0	1	76800	92400	1.2
AVQHFNNSK	YDR390C	UBA2	4.11	1	0	142000	162000	1.14
YPQDISLLDASNQR	YDR390C	UBA2	5.03	0	1	86200	67400	0.78
TEC+57FEC+57TKK	YDR390C	UBA2	6.47	1	1	195000	318000	1.63
ASNLSQNR	YDR390C	UBA2	3	0	1	210000	14800	0.07
GADVVATTNSHGK	YDR390C	UBA2	4.97	1	4	1520000	1980000	1.3
IKQETNELYELQK	YDR390C	UBA2	2.26	1	1	1270000	1800000	1.42
LSDFVVLIR	YDR390C	UBA2	2.33	2	2	4430000	5710000	1.29
TKPVPLSDSQINTPTK	YDR390C	UBA2	6.48	3	4	1540000	2090000	1.36
IPEILNK	YDR390C	UBA2	1.69	1	0	995000	1250000	1.26
PRETSLVTIIGEDSYK	YDR390C	UBA2	1.15	0	1	272000	371000	1.36
YSYPQDISLLDASNQR	YDR390C	UBA2	3.9	3	2	567000	669000	1.18
LFIQDINK	YDR390C	UBA2	4.5	1	2	1920000	2500000	1.3
DASRIPEILNK	YDR390C	UBA2	3.74	1	1	888000	1200000	1.35
TAQSASNSVGTIQEQISNFINITQK	YDR390C	UBA2	7.76	1	1	94100	123000	1.31
EKYSYPQDISLLDASNQR	YDR390C	UBA2	6.43	2	3	1320000	1790000	1.36
RPVDTEISEAPSNK	YDR390C	UBA2	6.6	1	0	116000	146000	1.26
PRETSLVTIIGEDSYKK	YDR390C	UBA2	4.23	1	0	293000	440000	1.5
KAIELFLDVDDELPC+57NTC+57SLPDVEVPLIK	YDR390C	UBA2	4.72	1	1	172000	298000	1.73
KVLLQAK	YDL064W	UBC9	4.41	0	1	967000	267000	0.28
DHPFGFYAKPVK	YDL064W	UBC9	3.16	1	2	2770000	4640000	1.68
AGGVYPITVEYPNEYPSKPPK	YDL064W	UBC9	7.1	0	1	119000	107000	0.9
DHPFGFYAKPVKK	YDL064W	UBC9	2.82	1	2	317000	605000	1.91
SGLPLINNENSVPNPPNTATIPLQK	YDR409W	SIZ1	7.62	0	1	310000	472000	1.52
TIRPPINSNSYTASISDSFVQPQESSVFPPR	YDR409W	SIZ1	5.55	2	2	43900	85200	1.94
STNTDILTEK	YDR409W	SIZ1	3.36	0	1	401000	380000	0.95
GATILSNNGLDQR	YDR409W	SIZ1	3.53	1	0	197000	255000	1.29
SYNIVASETTTPVTNR	YDR409W	SIZ1	2.95	0	1	41300	64600	1.56
TPLNVTAVDNSSHLISPDVSVSSPTPR	YDR409W	SIZ1	9.56	1	1	102000	167000	1.64
LIVNPFIPR	YDR409W	SIZ1	-0.37	1	1	536000	868000	1.62
APPPTNPDASSSSSSFAVPTIHFK	YDR409W	SIZ1	6.79	1	1	237000	361000	1.52
NNSLPTTEAITR	YDR409W	SIZ1	2.43	1	0	48900	63600	1.3
VIPEYLGNSSSYIGK	YDR409W	SIZ1	3.26	1	1	271000	558000	2.06
QNSTPVLPTLPQNVPIR	YDR409W	SIZ1	5.84	1	1	40600	61400	1.51
NTASNASSSALSTPPLIR	YDR409W	SIZ1	5.17	0	1	1000	107000	107
GPSTPLLPAVLQNLTNQTEAQR	YOR156C	NFI1	5.49	1	0	75700	617	0.01
NPYGPNYNTTAQDR	YOR156C	NFI1	7.32	1	0	98300	2570	0.03
SSAAPPPPPR	YCR088W	ABP1	5.37	2	1	271000	121000	0.45
NVASGAPVQK	YCR088W	ABP1	3.19	1	0	147000	119000	0.81
AEAPKPEVPEDEPEGEPDVK	YCR088W	ABP1	9.38	1	0	56000	54500	0.97
KEPVKTPSPAPAAK	YCR088W	ABP1	4.98	0	1	116000	166000	1.43
DFDQAPLKPNQSSYKPIGK	YCR088W	ABP1	7.36	0	1	52500	70600	1.34
KEYEPESTGSSFHDFLQLFDETK	YCR088W	ABP1	6.83	0	1	24200	33300	1.38
IGASAVAALNDNISIK	YNL042W	BOP3	4.53	0	1	436000	641000	1.47
SQESPLNKKPTSLHSR	YNL042W	BOP3	5.52	2	1	460000	788000	1.71
FPASSSTGGISHSTVTNVQR	YNL042W	BOP3	7.67	5	6	1750000	2180000	1.25
RIPSGTK	YNL042W	BOP3	2.96	0	1	1000	1680000	1680
SQESPLNK	YNL042W	BOP3	5.27	1	2	5080000	7090000	1.4
IGASAVAALNDNISIKEEDVAR	YNL042W	BOP3	5.58	7	2	2000000	2970000	1.49
STSSFGVIDLSIIDEAKEK	YNL042W	BOP3	7.3	1	0	98900	128000	1.29
QPSPYKFPASSSTGGISHSTVTNVQR	YNL042W	BOP3	5.59	2	2	236000	338000	1.43
NNTEGTQSSENLPR	YNL042W	BOP3	4.85	1	1	182000	221000	1.21
AGGNQPHNNTEGTQSSENLPR	YNL042W	BOP3	450.06	4	2	1800000	2310000	1.28
STSSFGVIDLSIIDEAK	YNL042W	BOP3	6.87	2	4	2060000	2800000	1.36
DQQQPLSQPLPPPPQQQQDLHTHNLHTIPR	YNL042W	BOP3	7.25	2	2	886000	1050000	1.19
LASSSGLPINQIHK	YNL042W	BOP3	5.18	2	2	4470000	6240000	1.4
AAAPTVVFLDELDSIAK	YDL126C	CDC48	4.35	0	1	91300	170000	1.86
YAIKDSIEAHR	YDL126C	CDC48	4.23	0	1	125000	201000	1.61
GVLFYGPPGTGK	YDL126C	CDC48	1.51	1	0	156000	180000	1.15
AEQEPEVDPVPYITK	YDL126C	CDC48	8.86	1	0	63700	91400	1.43
GGSLGDAGGASDR	YDL126C	CDC48	5.75	1	1	74300	112000	1.51
LDQLIYVPLPDENAR	YDL126C	CDC48	2.94	0	1	76500	110000	1.44
KQEQSLPQEEK	YLR429W	CRN1	6.47	1	1	85300	148000	1.74
IEPVSFFVPR	YLR429W	CRN1	2.66	0	2	622000	71600	0.12
RPQQPTTQETALEEK	YLR429W	CRN1	6.36	0	1	179000	79800	0.45
TVEEQHAQLQAK	YBL047C	EDE1	5.46	0	1	20500	27000	1.32
IQGPNYVPGKK	YDR385W|YOR133W	EFT2|EFT1	4.43	0	1	227000	318000	1.4
ATYAGFLLADPK	YDR385W|YOR133W	EFT2|EFT1	1.33	1	1	255000	286000	1.12
FSVSPVVQVAVEVK	YDR385W|YOR133W	EFT2|EFT1	2.49	1	1	538000	674000	1.25
TDGNSFLINLIDSPGHVDFSSEVTAALR	YDR385W|YOR133W	EFT2|EFT1	9.77	1	1	57800	32600	0.56
AVQYLHEIK	YDR385W|YOR133W	EFT2|EFT1	4.06	0	1	249000	44100	0.18
ALLELQVSKEDLYQTFAR	YDR385W|YOR133W	EFT2|EFT1	1.31	0	2	417000	599000	1.44
STLTDSLVQR	YDR385W|YOR133W	EFT2|EFT1	2.74	1	1	785000	1020000	1.3
ETVESESSQTALSK	YDR385W|YOR133W	EFT2|EFT1	2.99	0	1	3350000	576000	0.17
GQVVSEEQRPGTPLFTVK	YDR385W|YOR133W	EFT2|EFT1	3.5	1	0	639000	797000	1.25
AEPIDEEVSLAIENGIINPR	YDR385W|YOR133W	EFT2|EFT1	5.39	0	1	263000	284000	1.08
AGEIVLAAR	YDR385W|YOR133W	EFT2|EFT1	2.55	1	1	715000	937000	1.31
AYLPVNESFGFTGELR	YDR385W|YOR133W	EFT2|EFT1	2.83	1	1	807000	902000	1.12
IQEPVFLVEIQC+57PEQAVGGIYSVLNK	YDR385W|YOR133W	EFT2|EFT1	4.19	1	0	44800	24300	0.54
VTDGALVVVDTIEGVC+57VQTETVLR	YDR385W|YOR133W	EFT2|EFT1	6.88	0	1	37800	32900	0.87
TAGIQIVADDLTVTNPAR	YHR174W	ENO2	1.29	1	0	199000	196000	0.99
YDLDFKNPESDK	YHR174W	ENO2	8.06	0	1	66200	121000	1.83
DGKYDLDFKNPESDK	YHR174W	ENO2	5.45	0	1	34700	53200	1.53
NVPLYQHLADLSK	YHR174W	ENO2	3.07	2	1	249000	342000	1.37
IEEELGDK	YHR174W	ENO2	2.44	0	1	595000	641000	1.08
ISSIVIFNK	YLL026W	HSP104	5.34	1	1	69400	186000	2.68
LFSLDLAALTAGAK	YLL026W	HSP104	6.25	2	0	424000	80100	0.19
YFAIPDIK	YLL026W	HSP104	2.87	0	1	26000	38300	1.47
VIGATTNNEYR	YLL026W	HSP104	1.05	1	0	140000	168000	1.2
LIQNEILNK	YLL026W	HSP104	1.01	1	0	177000	215000	1.21
TAIIEGVAQR	YLL026W	HSP104	2.17	1	0	173000	227000	1.31
DSKPEELDSK	YLL026W	HSP104	5.13	1	1	80500	112000	1.39
IYKIPDGKPENQFAFSGEAK	YBR011C	IPP1	4.46	0	2	131000	137000	1.05
PIDVLEIGETIAYTGQVK	YBR011C	IPP1	4.91	1	1	95800	107000	1.12
VIAIDINDPLAPK	YBR011C	IPP1	3.46	1	1	487000	522000	1.07
LNDIEDVEK	YBR011C	IPP1	2.21	0	1	411000	502000	1.22
IPDGKPENQFAFSGEAK	YBR011C	IPP1	6.97	1	1	170000	219000	1.29
AVGDNDPIDVLEIGETIAYTGQVK	YBR011C	IPP1	5.22	1	1	375000	387000	1.03
EETLNPIIQDTK	YBR011C	IPP1	7.49	1	0	298000	247000	0.83
AASDAIPPASPK	YBR011C	IPP1	3.46	1	1	334000	283000	0.85
SGSATQFDATDFATNEDLVELVK	YKL142W	MRP8	5.04	2	0	124000	140000	1.13
LPPTLKEQEDFENFLEGK	YKL142W	MRP8	6.74	1	0	161000	205000	1.27
YLGLSLR	YKL142W	MRP8	3.72	0	1	220000	256000	1.16
VEAFHINETTDEEISK	YKL142W	MRP8	4.97	0	1	66200	86100	1.3
DELDDAFNDVAR	YKL142W	MRP8	3.96	1	1	140000	160000	1.14
VLELQLDK	YKL142W	MRP8	2.09	1	0	466000	621000	1.33
DDDDVIAPLPNADGDIPAISDGVFPK	YKL142W	MRP8	8.06	1	0	78900	67100	0.85
KDDDDVIAPLPNADGDIPAISDGVFPK	YKL142W	MRP8	9.69	1	0	89300	118000	1.32
HDVTDFDSK	YKL142W	MRP8	6.06	0	1	67400	78100	1.16
ELQGELNFIEER	YKL142W	MRP8	1.69	2	2	329000	362000	1.1
LFIEEGDGEGDLLTEEILPTPVQPGGHYK	YOL070C	YOL070C	6.16	0	1	57200	133000	2.33
ATLNTQR	YOL070C	YOL070C	3.19	0	1	390000	415000	1.06
SPAGDVSLPPGDNR	YOL070C	YOL070C	8.04	0	1	240000	278000	1.16
SSIGSGNLASESGSSTYNTK	YOL070C	YOL070C	5.8	1	1	69100	144000	2.08
SVDSIYQVVR	YBR025C	YBR025C	1.36	0	1	358000	220000	0.62
LLESGQR	YBR025C	YBR025C	3.69	0	1	641000	578000	0.9
GASAGEGLGNAFLSHIR	YBR025C	YBR025C	3.89	0	1	160000	225000	1.41
TASEVPAHLTVYDIAGLTK	YBR025C	YBR025C	3.82	1	0	101000	132000	1.31
NLATLLLTDYIQK	YDR071C	PAA1	4.95	1	2	48500	44200	0.91
IVLIAHEPLIPFYER	YDR071C	PAA1	1.98	0	1	192000	144000	0.75
ASEEIISFR	YDR071C	PAA1	1.32	0	1	180000	185000	1.03
TTYVTQRPVYLGLPANLVDLNVPAK	YLR044C	PDC1	5.79	1	1	613000	775000	1.26
NPVILADAC+57C+57SR	YLR044C	PDC1	0.87	0	1	160000	201000	1.26
GYKPVAVPAR	YLR044C	PDC1	-0.94	1	0	537000	721000	1.34
SFNDNSK	YLR044C	PDC1	5.12	0	1	64100	27200	0.42
LLTTIADAAK	YLR044C	PDC1	1.85	0	1	48300	66000	1.37
LKQVNVNTVFGLPGDFNLSLLDK	YLR044C	PDC1	8.29	2	2	200000	269000	1.35
YGGVYVGTLSKPEVK	YLR044C	PDC1	5.14	1	1	977000	1380000	1.41
ELQSLLGKDVTFLNDC+57VGPEVEAAVK	YCR012W	PGK1	5.54	1	0	135000	167000	1.24
DVTFLNDC+57VGPEVEAAVK	YCR012W	PGK1	4.28	3	4	1270000	1530000	1.2
YSLAPVAK	YCR012W	PGK1	1.52	0	2	4960000	6100000	1.23
YVLEHHPR	YCR012W	PGK1	2	4	4	729000	908000	1.25
VDFNVPLDGK	YCR012W	PGK1	1.35	0	1	1360000	1590000	1.17
AAGFLLEK	YCR012W	PGK1	3.97	1	1	4160000	5060000	1.22
KLFAATVAK	YCR012W	PGK1	0.84	1	0	442000	391000	0.89
VLENTEIGDSIFDK	YCR012W	PGK1	2.78	2	2	3040000	3690000	1.21
ELQSLLGK	YCR012W	PGK1	2.9	1	2	3480000	4120000	1.18
KVLENTEIGDSIFDK	YCR012W	PGK1	2.84	1	1	335000	431000	1.29
VDFNVPLDGKK	YCR012W	PGK1	3.04	2	2	4270000	5500000	1.29
ISHVSTGGGASLELLEGK	YCR012W	PGK1	3.68	4	5	2480000	2970000	1.2
IVAALPTIK	YCR012W	PGK1	0.21	1	2	3630000	4710000	1.3
ALLDEVVK	YCR012W	PGK1	1.58	1	0	3760000	4620000	1.23
GVEVVLPVDFIIADAFSADANTK	YCR012W	PGK1	9.87	4	7	78500	77100	0.98
ELPGVAFLSEK	YCR012W	PGK1	1.92	2	2	2680000	3150000	1.18
ALENPTRPFLAILGGAK	YCR012W	PGK1	4.59	5	4	4140000	5170000	1.25
LSVQDLDLKDKR	YCR012W	PGK1	6.52	0	1	217000	327000	1.51
SSAAGNTVIIGGGDTATVAKK	YCR012W	PGK1	5.78	1	1	672000	939000	1.4
KYGVTDK	YCR012W	PGK1	4.56	1	1	1250000	1740000	1.39
YHIEEEGSRK	YCR012W	PGK1	3.55	0	1	272000	332000	1.22
HELSSLADVYINDAFGTAHR	YCR012W	PGK1	3.79	1	1	376000	521000	1.39
LSVQDLDLK	YCR012W	PGK1	4.81	0	1	4110000	5050000	1.23
SSAAGNTVIIGGGDTATVAK	YCR012W	PGK1	7.31	3	3	1310000	1550000	1.18
VLENTEIGDSIFDKAGAEIVPK	YCR012W	PGK1	1.15	1	0	1030000	1350000	1.31
AKGVEVVLPVDFIIADAFSADANTK	YCR012W	PGK1	5.28	2	0	58000	66400	1.14
ELPGVAFLSEKK	YCR012W	PGK1	-780.51	2	2	1170000	1500000	1.28
FRHELSSLADVYINDAFGTAHR	YCR012W	PGK1	3.73	2	0	401000	486000	1.21
YHIEEEGSR	YCR012W	PGK1	2.65	2	5	603000	10100000	16.7
ASAPGSVILLENLR	YCR012W	PGK1	6.13	1	3	5770000	6650000	1.15
AGAEIVPK	YCR012W	PGK1	8.19	2	2	6820000	8130000	1.19
YVVLASHLGRPNGER	YCR012W	PGK1	3.13	1	3	779000	1000000	1.28
LFYENDDVPLSDSFK	YOR191W	RIS1	3.23	0	1	120000	146000	1.22
DNSLKSENKDQIK	YOR191W	RIS1	5.18	0	1	82700	144000	1.74
VSEPNTADALR	YOR191W	RIS1	3.89	0	1	136000	139000	1.02
INQDEQVK	YOR191W	RIS1	6.16	1	1	89500	113000	1.26
LPGLQNNVALLEQEQSELFK	YOR191W	RIS1	5.22	0	1	86700	108000	1.25
DLPIESSAFQDSETQNNSK	YOR191W	RIS1	3.84	2	1	34800	102000	2.93
GVTTTSYR	YOR191W	RIS1	4.52	1	0	117000	144000	1.23
TNISNNETFDTILSK	YOR191W	RIS1	2.12	1	0	135000	180000	1.33
HFSEQPVDISDFGR	YOR191W	RIS1	3.85	1	0	57400	78600	1.37
LNLNNKPSQQQFSDPETK	YOR191W	RIS1	6.46	0	1	166000	191000	1.15
FLVITLPSPYDLNGK	YER120W	SCS2	4.05	1	2	325000	330000	1.02
KEEVPPVVQK	YER120W	SCS2	5.89	0	2	487000	506000	1.04
DKFLVITLPSPYDLNGK	YER120W	SCS2	5.21	1	2	421000	453000	1.08
SPLTEQSTEYASISNNSDQTIAFK	YER120W	SCS2	5.79	1	3	145000	167000	1.15
EVPAEPETQPPVQVK	YER120W	SCS2	3.4	2	2	983000	985000	1
ETVEPVVQDSEPK	YER120W	SCS2	7.23	2	1	635000	641000	1.01
YLISPDVHPAQNQNIQENK	YER120W	SCS2	6.4	1	1	479000	511000	1.07
ITAQESIK	YLL021W	SPA2	2.11	0	1	62900	123000	1.96
TSTNSSSVTQVAPNVSVQPSLVIPK	YLL021W	SPA2	5.8	1	1	65000	131000	2.02
GASVESVR	YLL021W	SPA2	5.27	0	1	325000	591000	1.82
VVGPEADSR	YLL021W	SPA2	3.44	1	0	215000	540000	2.51
ETNKPHTETITSVEPTNK	YLL021W	SPA2	5.14	0	1	58100	113000	1.94
INYTIDESFQK	YLL021W	SPA2	2.2	0	1	58600	81500	1.39
LLVEFGKEILK	YLR354C	TAL1	3.22	0	1	26200	95600	3.65
LIDVAVEYGK	YLR354C	TAL1	4.15	1	0	349000	400000	1.15
ASGTVVVADTGDFGSIAK	YLR354C	TAL1	4.72	2	2	426000	506000	1.19
LIDVAVEYGKK	YLR354C	TAL1	1.78	1	0	725000	1010000	1.39
ISYISDESK	YLR354C	TAL1	3.52	0	1	639000	1100000	1.72
LLVEFGK	YLR354C	TAL1	3.97	1	0	385000	524000	1.36
NLAGVDYLTISPALLDK	YLR354C	TAL1	4.71	1	1	199000	260000	1.31
VANNSLEQLK	YLR354C	TAL1	3.4	1	0	1020000	1740000	1.71
LSFDTQATIEK	YLR354C	TAL1	4.83	1	1	950000	1180000	1.24
VLDPVSAKK	YLR354C	TAL1	3.18	0	1	186000	284000	1.53
FQPQDSTTNPSLILAAAK	YLR354C	TAL1	2.89	1	0	255000	270000	1.06
TTEEQVENAVDR	YLR354C	TAL1	8.84	2	0	364000	448000	1.23
GIDVQQVSLVINYDLPANK	YJL138C|YKR059W	TIF2|TIF1	3.63	0	1	207000	225000	1.09
GVFGYGFEEPSAIQQR	YJL138C|YKR059W	TIF2|TIF1	551.98	3	2	2290000	2290000	1
ELALQIQK	YJL138C|YKR059W	TIF2|TIF1	1.48	1	1	2410000	2710000	1.12
TGTFSIAALQR	YJL138C|YKR059W	TIF2|TIF1	3.66	1	3	2300000	2540000	1.1
NDKFTVSAIYSDLPQQER	YJL138C|YKR059W	TIF2|TIF1	5.25	1	1	266000	291000	1.09
KDELTLEGIK	YJL138C|YKR059W	TIF2|TIF1	3.7	1	2	930000	1190000	1.28
RKVEELTTK	YJL138C|YKR059W	TIF2|TIF1	3.8	1	0	486000	622000	1.28
KVEELTTK	YJL138C|YKR059W	TIF2|TIF1	4.35	0	1	2310000	2780000	1.2
GIDVQQVSLVINYDLPANKENYIHR	YJL138C|YKR059W	TIF2|TIF1	4.9	2	1	356000	423000	1.19
FTVSAIYSDLPQQER	YJL138C|YKR059W	TIF2|TIF1	4.16	2	1	780000	799000	1.02
LRNDKFTVSAIYSDLPQQER	YJL138C|YKR059W	TIF2|TIF1	6.21	1	0	158000	179000	1.13
ILISTDLLAR	YJL138C|YKR059W	TIF2|TIF1	4.35	2	2	2060000	2210000	1.07
VFDNIQR	YJL138C|YKR059W	TIF2|TIF1	4.03	1	1	4770000	5190000	1.09
DAQIVVGTPGR	YJL138C|YKR059W	TIF2|TIF1	2.78	1	1	1190000	1180000	0.99
VHAC+57IGGTSFVEDAEGLR	YJL138C|YKR059W	TIF2|TIF1	1.35	0	1	664000	658000	0.99
VVSLPDFFTFDK	YPR074C	TKL1	4.78	1	1	62500	73700	1.18
SFVVPQEVYDHYQK	YPR074C	TKL1	4.02	1	0	134000	128000	0.96
YAHQSFGIDR	YPR074C	TKL1	1.91	1	1	127000	161000	1.27
KFPELGAELAR	YPR074C	TKL1	2.43	1	0	110000	118000	1.07
NEATPEAEQVKK	YOL109W	ZEO1	4.83	1	1	98200	148000	1.51
AETAAQDVQQK	YOL109W	ZEO1	3.61	2	4	5280000	6740000	1.28
KIASIFN	YOL109W	ZEO1	5.12	0	1	538000	738000	1.37
NEATPEAEQVK	YOL109W	ZEO1	3.43	1	1	227000	308000	1.36
EQAEASIDNLKNEATPEAEQVK	YOL109W	ZEO1	7.48	1	1	156000	266000	1.71
EQAEASIDNLK	YOL109W	ZEO1	3.51	0	1	348000	459000	1.32
AETAAQDVQQKLEETK	YOL109W	ZEO1	4.58	1	0	253000	280000	1.11
EEQNIADGVEQK	YOL109W	ZEO1	5.44	1	0	268000	337000	1.26
IKETPETNFNAFLIAQLTR	YMR111C	YMR111C	5.66	1	1	546000	727000	1.33
TITTSPTGVSR	YMR111C	YMR111C	3.48	2	1	767000	851000	1.11
ETPETNFNAFLIAQLTR	YMR111C	YMR111C	4.88	2	0	49000	55700	1.14
FIDHTGENVTPQEAAR	YMR111C	YMR111C	3.12	1	2	611000	798000	1.31
YGLSLPENK	YMR111C	YMR111C	1.66	2	1	558000	616000	1.1
IFLLEER	YMR111C	YMR111C	4.78	2	0	850000	1030000	1.21
EYFEGLPGQPSVLSLER	YMR111C	YMR111C	3.47	2	4	785000	1020000	1.3
LEDYSLTLK	YMR111C	YMR111C	-2.86	1	1	161000	223000	1.39
INPLFRPTDAAQPPIVSTSTSASATEPTNR	YMR111C	YMR111C	8.02	4	3	1670000	2350000	1.41
PTDAAQPPIVSTSTSASATEPTNR	YMR111C	YMR111C	8.62	1	0	83500	109000	1.31
NLPLNNPDSVSNADDSNNQLDGTGNENDIR	YMR111C	YMR111C	8.68	1	1	606000	731000	1.21
AIQNVTDAAR	YMR111C	YMR111C	2.06	0	1	1340000	1660000	1.24
EQELFFLENQK	YMR111C	YMR111C	2.16	1	1	994000	1260000	1.27
